# Supplementary material for: Longitudinal dynamics and cross-domain interactions of eukaryotic populations in wastewater treatment plants
Source: ISME J. 2025 Apr 4;19(1):wraf058. doi: 10.1093/ismejo/wraf058 (PMC12021597; doi:10.1093/ismejo/wraf058)
Supplement: supplementary_V10_wraf058 [file supplementary_v10_wraf058.xlsx]

## Sheet: Table S1. WWTP info.
Table S1. Wastewater treatment plants (WWTPs) under study.
Secondary WWTPs	Treatment capacity (m³/day)	Serving population	Wastewater type	Treatment technology
Sha tin (ST)	260000	650000	saline municipal wastewater	activated sludge
Shek Wu Hui (SWH)	81000	300000	municipal wastewater	activated sludge
Stanley (STL)	9000	27000	municipal wastewater	activated sludge and moving bed biofilm
Sai Kung (SK)	8000	20000	municipal wastewater	activated sludge
Yuen Long (YL)	70000	60000	municipal and industrial wastewater	activated sludge
Tai Po (TP)	95000	250000	saline municipal wastewater	activated sludge

## Sheet: Table S2. Sample info.
Table S2. Detailed information on all activated sludge samples.
#	Date	WWTPs	Sample type	Sequencing depth (Gbp)	BioProject	SRR number	Relevant study
1	2007-06-02	ST	DNA	5.51269	PRJNA432264	SRR6747763	[1-5]
2	2007-07-05	ST	DNA	5.10342	PRJNA432264	SRR6747764	[1-5]
3	2007-08-17	ST	DNA	4.92644	PRJNA432264	SRR6747761	[1-5]
4	2007-10-19	ST	DNA	4.91401	PRJNA432264	SRR6747762	[1-5]
5	2007-11-09	ST	DNA	5.61047	PRJNA432264	SRR6747767	[1-5]
6	2007-12-14	ST	DNA	5.42032	PRJNA432264	SRR6747768	[1-5]
7	2008-01-15	ST	DNA	5.13919	PRJNA432264	SRR6747765	[1-5]
8	2008-02-20	ST	DNA	5.23601	PRJNA432264	SRR6747766	[1-5]
9	2008-04-16	ST	DNA	5.92937	PRJNA432264	SRR6747769	[1-5]
10	2008-05-21	ST	DNA	6.69767	PRJNA432264	SRR6747770	[1-5]
11	2008-06-11	ST	DNA	5.35004	PRJNA432264	SRR6747795	[1-5]
12	2008-08-18	ST	DNA	6.1065	PRJNA432264	SRR6747796	[1-5]
13	2008-09-19	ST	DNA	5.24967	PRJNA432264	SRR6747793	[1-5]
14	2008-10-08	ST	DNA	5.05876	PRJNA432264	SRR6747794	[1-5]
15	2008-11-13	ST	DNA	6.11005	PRJNA432264	SRR6747799	[1-5]
16	2008-12-15	ST	DNA	5.65784	PRJNA432264	SRR6747800	[1-5]
17	2009-01-12	ST	DNA	6.36606	PRJNA432264	SRR6747797	[1-5]
18	2009-02-13	ST	DNA	5.52716	PRJNA432264	SRR6747798	[1-5]
19	2009-03-25	ST	DNA	5.78806	PRJNA432264	SRR6747801	[1-5]
20	2009-04-17	ST	DNA	6.1457	PRJNA432264	SRR6747802	[1-5]
21	2009-05-26	ST	DNA	5.69809	PRJNA432264	SRR6747756	[1-5]
22	2009-06-09	ST	DNA	5.63214	PRJNA432264	SRR6747755	[1-5]
23	2009-07-20	ST	DNA	4.79625	PRJNA432264	SRR6747754	[1-5]
24	2009-08-24	ST	DNA	4.60594	PRJNA432264	SRR6747753	[1-5]
25	2009-09-10	ST	DNA	4.65197	PRJNA432264	SRR6747760	[1-5]
26	2009-10-19	ST	DNA	4.85684	PRJNA432264	SRR6747759	[1-5]
27	2009-11-19	ST	DNA	4.00139	PRJNA432264	SRR6747758	[1-5]
28	2009-12-15	ST	DNA	4.65249	PRJNA432264	SRR6747757	[1-5]
29	2010-01-04	ST	DNA	4.11043	PRJNA432264	SRR6747752	[1-6]
30	2010-02-25	ST	DNA	4.00357	PRJNA432264	SRR6747751	[1-6]
31	2010-03-22	ST	DNA	5.36121	PRJNA432264	SRR6747775	[1-6]
32	2010-04-20	ST	DNA	5.46211	PRJNA432264	SRR6747776	[1-6]
33	2010-05-18	ST	DNA	4.60398	PRJNA432264	SRR6747777	[1-6]
34	2010-07-20	ST	DNA	5.43615	PRJNA432264	SRR6747771	[1-6]
35	2010-08-17	ST	DNA	5.38131	PRJNA432264	SRR6747772	[1-6]
36	2010-09-15	ST	DNA	4.8552	PRJNA432264	SRR6747773	[1-6]
37	2010-10-12	ST	DNA	5.30799	PRJNA432264	SRR6747774	[1-6]
38	2010-11-18	ST	DNA	5.13796	PRJNA432264	SRR6747779	[1-6]
39	2010-12-14	ST	DNA	5.41159	PRJNA432264	SRR6747780	[1-6]
40	2011-01-12	ST	DNA	5.67854	PRJNA432264	SRR6747738	[1-6]
41	2011-02-16	ST	DNA	4.27422	PRJNA432264	SRR6747737	[1-6]
42	2011-03-17	ST	DNA	4.73018	PRJNA432264	SRR6747740	[1-6]
43	2011-04-20	ST	DNA	4.21475	PRJNA432264	SRR6747739	[1-6]
44	2011-05-18	ST	DNA	4.20201	PRJNA432264	SRR6747734	[1-6]
45	2011-06-21	ST	DNA	4.79943	PRJNA432264	SRR6747733	[1-6]
46	2011-07-21	ST	DNA	4.91193	PRJNA432264	SRR6747736	[1-6]
47	2011-08-16	ST	DNA	4.87209	PRJNA432264	SRR6747735	[1-6]
48	2011-09-19	ST	DNA	4.5149	PRJNA432264	SRR6747732	[1-6]
49	2011-10-21	ST	DNA	5.56011	PRJNA432264	SRR6747731	[1-6]
50	2011-11-17	ST	DNA	5.70566	PRJNA432264	SRR6747749	[1-6]
51	2011-12-16	ST	DNA	4.33758	PRJNA432264	SRR6747750	[1-6]
52	2012-01-11	ST	DNA	6.71481	PRJNA432264	SRR6747747	[1-6]
53	2012-02-15	ST	DNA	4.98505	PRJNA432264	SRR6747748	[1-6]
54	2012-04-24	ST	DNA	5.49384	PRJNA432264	SRR6747745	[1-6]
55	2012-05-30	ST	DNA	6.2287	PRJNA432264	SRR6747746	[1-6]
56	2012-06-27	ST	DNA	4.52858	PRJNA432264	SRR6747743	[1-6]
57	2012-07-23	ST	DNA	5.84367	PRJNA432264	SRR6747744	[1-6]
58	2012-08-27	ST	DNA	5.84259	PRJNA432264	SRR6747741	[1-6]
59	2012-09-24	ST	DNA	6.16521	PRJNA432264	SRR6747742	[1-6]
60	2012-10-22	ST	DNA	5.46815	PRJNA432264	SRR6747718	[1-6]
61	2012-11-27	ST	DNA	5.62543	PRJNA432264	SRR6747717	[1-6]
62	2012-12-20	ST	DNA	4.77998	PRJNA432264	SRR6747716	[1-6]
63	2013-01-22	ST	DNA	4.52959	PRJNA432264	SRR6747715	[1-6]
64	2013-02-21	ST	DNA	6.30029	PRJNA432264	SRR6747714	[1-6]
65	2013-03-21	ST	DNA	5.19648	PRJNA432264	SRR6747713	[1-6]
66	2013-04-23	ST	DNA	4.90237	PRJNA432264	SRR6747712	[1-6]
67	2013-05-30	ST	DNA	4.91526	PRJNA432264	SRR6747711	[1-6]
68	2013-06-26	ST	DNA	5.29839	PRJNA432264	SRR6747720	[1-6]
69	2013-07-22	ST	DNA	4.71294	PRJNA432264	SRR6747719	[1-6]
70	2013-08-28	ST	DNA	6.03875	PRJNA432264	SRR6747721	[1-6]
71	2013-10-03	ST	DNA	7.17497	PRJNA432264	SRR6747722	[1-6]
72	2013-10-31	ST	DNA	5.84059	PRJNA432264	SRR6747723	[1-6]
73	2013-11-27	ST	DNA	5.07769	PRJNA432264	SRR6747724	[1-6]
74	2013-12-31	ST	DNA	4.94754	PRJNA432264	SRR6747725	[1-6]
75	2014-01-27	ST	DNA	5.0586	PRJNA432264	SRR6747726	[1-6]
76	2014-03-04	ST	DNA	6.60739	PRJNA432264	SRR6747727	[1-6]
77	2014-04-01	ST	DNA	3.87933	PRJNA432264	SRR6747728	[1-6]
78	2014-04-29	ST	DNA	4.68851	PRJNA432264	SRR6747729	[1-6]
79	2014-06-03	ST	DNA	5.00569	PRJNA432264	SRR6747730	[1-6]
80	2014-06-27	ST	DNA	5.51196	PRJNA432264	SRR6747784	[1-6]
81	2014-07-28	ST	DNA	4.94581	PRJNA432264	SRR6747783	[1-6]
82	2014-09-05	ST	DNA	4.89377	PRJNA432264	SRR6747786	[1-6]
83	2014-10-03	ST	DNA	3.53124	PRJNA432264	SRR6747785	[1-6]
84	2014-10-29	ST	DNA	3.28782	PRJNA432264	SRR6747788	[1-6]
85	2014-12-03	ST	DNA	4.66825	PRJNA432264	SRR6747787	[1-6]
86	2015-01-06	ST	DNA	4.7815	PRJNA432264	SRR6747790	[1-6]
87	2015-02-03	ST	DNA	5.296	PRJNA432264	SRR6747789	[1-6]
88	2015-03-02	ST	DNA	4.40077	PRJNA432264	SRR6747792	[1-6]
89	2015-03-25	ST	DNA	5.60193	PRJNA432264	SRR6747791	[1-6]
90	2015-04-28	ST	DNA	5.99314	PRJNA432264	SRR6747807	[1-6]
91	2015-05-29	ST	DNA	5.98675	PRJNA432264	SRR6747808	[1-6]
92	2015-06-25	ST	DNA	4.7707	PRJNA432264	SRR6747805	[1-6]
93	2015-07-30	ST	DNA	4.39311	PRJNA432264	SRR6747806	[1-6]
94	2015-09-04	ST	DNA	4.58601	PRJNA432264	SRR6747811	[1-6]
95	2015-10-07	ST	DNA	5.18792	PRJNA432264	SRR6747812	[1-6]
96	2015-11-02	ST	DNA	4.74656	PRJNA432264	SRR6747809	[1-6]
97	2015-12-03	ST	DNA	4.70093	PRJNA432264	SRR6747810	[1-6]
98	2016-01-05	ST	DNA	10.4701	-	-	This study
99	2016-02-03	ST	DNA	10.323	-	-	This study
100	2016-03-07	ST	DNA	10.5533	-	-	This study
101	2016-04-08	ST	DNA	10.5295	-	-	This study
102	2016-04-25	ST	DNA	10.4235	-	-	This study
103	2016-05-31	ST	DNA	10.7496	-	-	This study
104	2016-06-24	ST	DNA	10.5678	-	-	This study
105	2016-08-01	ST	DNA	9.33705	-	-	This study
106	2016-09-09	ST	DNA	9.99691	-	-	This study
107	2016-10-11	ST	DNA	10.2139	-	-	This study
108	2016-11-01	ST	DNA	10.8426	-	-	This study
109	2016-12-06	ST	DNA	9.4688	-	-	This study
110	2017-01-10	ST	DNA	10.7933	-	-	This study
111	2017-02-10	ST	DNA	10.5682	-	-	This study
112	2017-03-10	ST	DNA	9.80867	-	-	This study
113	2017-04-07	ST	DNA	10.977	PRJNA432264	SRR23493598	[4]
114	2017-05-12	ST	DNA	9.9564	PRJNA432264	SRR23493597	[4]
115	2017-06-08	ST	DNA	10.7176	PRJNA432264	SRR23493594	[4]
116	2017-07-12	ST	DNA	11.0689	PRJNA432264	SRR23493593	[4]
117	2017-08-08	ST	DNA	9.83431	PRJNA432264	SRR23493592	[4]
118	2017-09-08	ST	DNA	12.1722	PRJNA432264	SRR23493591	[4]
119	2017-10-06	ST	DNA	13.5097	PRJNA432264	SRR23493590	[4]
120	2017-11-09	ST	DNA	11.696	PRJNA432264	SRR23493589	[4]
121	2017-12-14	ST	DNA	12.2147	PRJNA432264	SRR23493588	[4]
122	2018-01-05	ST	DNA	11.1875	-	-	[4,7]
123	2018-02-05	ST	DNA	10.6653	-	-	[4,7]
124	2018-03-05	ST	DNA	12.2112	-	-	[4,7]
125	2018-04-06	ST	DNA	11.6684	-	-	[4,7]
126	2018-05-04	ST	DNA	10.5603	-	-	[4,7]
127	2018-06-04	ST	DNA	11.0244	-	-	[4,7]
128	2018-07-05	ST	DNA	10.7563	-	-	[4,7]
129	2018-08-06	ST	DNA	12.3709	-	-	[4,7]
130	2018-09-05	ST	DNA	11.6898	-	-	[4,7]
131	2018-10-05	ST	DNA	10.1101	-	-	[4,7]
132	2018-11-05	ST	DNA	10.5916	-	-	[4,7]
133	2018-12-05	ST	DNA	13.1123	-	-	[4,7]
134	2019-01-07	ST	DNA	10.5929	-	-	[4,7]
135	2019-02-01	ST	DNA	11.4199	-	-	This study
136	2019-03-04	ST	DNA	11.4987	-	-	This study
137	2019-04-11	ST	DNA	13.7478	-	-	This study
138	2019-05-14	ST	DNA	11.6789	-	-	This study
139	2019-06-03	ST	DNA	14.4209	-	-	This study
140	2019-07-08	ST	DNA	12.9917	-	-	This study
141	2019-08-05	ST	DNA	14.437	-	-	This study
142	2019-09-02	ST	DNA	14.9361	-	-	This study
143	2019-10-08	ST	DNA	11.6329	-	-	This study
144	2017-04-07	ST	RNA	10.5943	-	-	This study
145	2017-05-12	ST	RNA	10.7305	-	-	This study
146	2017-06-08	ST	RNA	10.1632	-	-	This study
147	2017-07-12	ST	RNA	10.4008	-	-	This study
148	2017-08-08	ST	RNA	10.6144	-	-	This study
149	2017-09-08	ST	RNA	10.1728	-	-	This study
150	2017-10-06	ST	RNA	11.2394	-	-	This study
151	2017-11-09	ST	RNA	10.6396	-	-	This study
152	2017-12-14	ST	RNA	10.6805	-	-	This study
153	2018-01-05	ST	RNA	11.0247	-	-	This study
154	2018-02-05	ST	RNA	10.4118	-	-	This study
155	2018-03-05	ST	RNA	10.6277	-	-	This study
156	2018-01-05	STL	DNA	9.30443	-	-	[4,7]
157	2018-02-05	STL	DNA	10.6897	-	-	[4,7]
158	2018-03-05	STL	DNA	11.0831	-	-	[4,7]
159	2018-04-06	STL	DNA	11.5764	-	-	[4,7]
160	2018-05-04	STL	DNA	10.4494	-	-	[4,7]
161	2018-06-04	STL	DNA	11.3657	-	-	[4,7]
162	2018-07-05	STL	DNA	10.8298	-	-	[4,7]
163	2018-08-06	STL	DNA	10.8964	-	-	[4,7]
164	2018-09-05	STL	DNA	13.6639	-	-	[4,7]
165	2018-10-05	STL	DNA	12.9605	-	-	[4,7]
166	2018-11-05	STL	DNA	9.8004	-	-	[4,7]
167	2018-12-05	STL	DNA	15.5099	-	-	[4,7]
168	2019-01-07	STL	DNA	12.4555	-	-	[4,7]
169	2018-01-05	SWH	DNA	11.7842	-	-	[4,7]
170	2018-02-05	SWH	DNA	12.468	-	-	[4,7]
171	2018-03-05	SWH	DNA	13.1689	-	-	[4,7]
172	2018-04-06	SWH	DNA	12.2489	-	-	[4,7]
173	2018-05-04	SWH	DNA	10.3028	-	-	[4,7]
174	2018-06-04	SWH	DNA	10.4509	-	-	[4,7]
175	2018-07-05	SWH	DNA	10.4626	-	-	[4,7]
176	2018-08-06	SWH	DNA	10.9492	-	-	[4,7]
177	2018-09-05	SWH	DNA	12.6475	-	-	[4,7]
178	2018-10-05	SWH	DNA	11.7216	-	-	[4,7]
179	2018-11-05	SWH	DNA	13.1023	-	-	[4,7]
180	2018-12-05	SWH	DNA	12.1662	-	-	[4,7]
181	2019-01-07	SWH	DNA	9.61185	-	-	[4,7]
182	2018-01-05	SK	DNA	10.5016	-	-	This study
183	2018-01-05	YL	DNA	12.5851	-	-	This study
184	2018-01-05	TP	DNA	11.1014	-	-	This study
Reference:
1. Wang, Y., Jiang, X., Liu, L., Li, B., & Zhang, T. (2018). High-resolution temporal and spatial patterns of virome in wastewater treatment systems. Environmental science & technology, 52(18), 10337-10346.
2. Yin, X., Deng, Y., Ma, L., Wang, Y., Chan, L. Y., & Zhang, T. (2019). Exploration of the antibiotic resistome in a wastewater treatment plant by a nine-year longitudinal metagenomic study. Environment international, 133, 105270.
3. Wang, Y., Ye, J., Ju, F., Liu, L., Boyd, J. A., Deng, Y., ... & Zhang, T. (2021). Successional dynamics and alternative stable states in a saline activated sludge microbial community over 9 years. Microbiome, 9, 199.
4. Wang, Y., Zhang, Y., Hu, Y., Liu, L., Liu, S. J., & Zhang, T. (2023). Genome-centric metagenomics reveals the host-driven dynamics and ecological role of CPR bacteria in an activated sludge system. Microbiome, 11(1), 56.
5. Zhang, Y., Deng, Y., Wang, C., Li, S., Lau, F. T., Zhou, J., & Zhang, T. (2024). Effects of operational parameters on bacterial communities in Hong Kong and global wastewater treatment plants. Msystems, e01333-23.
6. Wang, Y., Qin, W., Jiang, X., Ju, F., Mao, Y., Zhang, A., ... & Zhang, T. (2021). Seasonal prevalence of ammonia-oxidizing archaea in a full-scale municipal wastewater treatment plant treating saline wastewater revealed by a 6-year time-series analysis. Environmental Science & Technology, 55(4), 2662-2673.
7. Yin, X., Yang, Y., Deng, Y., Huang, Y., Li, L., Chan, L. Y., & Zhang, T. (2022). An assessment of resistome and mobilome in wastewater treatment plants through temporal and spatial metagenomic analysis. Water Research, 209, 117885.

## Sheet: Table S3. Operation parameters
Table S3. Summary of collected operational parameters in the Sha Tin WWTPs.
Date	Salinity (Cl- mg/L)	Influent NH3+-N (mg/L)	Effluent NH3+-N (mg/L)	NH3+-N removal rate (%)	Influent COD (mg O2/L)	Effluent COD (mg O2/L)	COD removal rate (%)	Effluent NO2--N (mg/L)	Effluent NO3--N (mg/L)	Influent TN (mg/L)	Effluent TN (mg/L)	TN removal rate (%)	Influent TP (mg/L)	Effluent TP (mg/L)	TP removal rate (%)	DO (mg/L)*	HRT (hr)	MCRT (day)	MLSS (mg/L)	pH	SRT (d)	SVI30 (mL/L)	Mean temperature (°C)	Mean relative humidity (%)	Total rainfall (mm)	E.coli (cfu/100mL)*	Bleach (L)*
2007-06-02	6856	22.4	1.3	94.2	367	54	85.3	0.05	7	19.7183	7	64.5	3.3	1.9	42.4	4.96297	8.0591	14.756	1455	6.4	6.59021	162	29.1	82	20.5		0
2007-07-05	6757	19	0.7	96.5	335	38	88.7	0.26	7	22.6131	9	60.2	3.5	1.7	51.4	3.30519	8.92391	12.7375	1566	6.3	5.68874	183	28.5	82	37.5		0
2007-08-17	6179	17	0.6	96.5	444	49	89	0.18	6.1	21.3333	8	62.5	3.9	1.8	53.8	2.55434	8.7128	11.0417	1496	6.4	4.93135	133	28.1	77	16.5		0
2007-10-19	5559	15	0.5	96.7	360	40	88.9	0.35	6.3	26.9663	12	55.5	3.5	2.3	34.3	3.40745	7.37206	13.582	1391	6.3	6.06591	250	24.2	56	0		0
2007-11-09	5038	18.6	0.5	97.2	558	48	91.4	0.45	6.2	22.4719	8	64.4	4.3	2.4	44.2	2.80841	7.54007	10.8376	1610	6.3	4.84023	250	23.3	58	0		0
2007-12-14	3986	23	0.5	97.8	427	48	88.8	0.83	5.4	32.7273	9	72.5	5.3	2.3	56.6	2.44057	8.07415	11.678	1732	6.3	5.21554	366	19.1	73	0		0
2008-01-15	4943	27	0.7	97.3	462	50	89.2	1.2	4.3	54.7945	12	78.1	4.1	1.9	53.7	2.71952	8.02848	13.5648	2210	6.4	6.05824	298	14.1	61	0		0
2008-02-20	6101	26	0.5	97.9	366	48	86.9	3.56	3.4	40.146	11	72.6	4.4	1.7	61.4	4.48423	8.76312	12.5985	1032	6.5	4.96909	82	15.5	68	0		0
2008-04-16	7042	25	1.1	95.5	360	43	88.1	1.34	6.1	33.4347	11	67.1	4.7	2.1	55.3	3.4278	8.46645	14.7514	1111	6.4	6.03183	124	25.4	78	0		0
2008-05-21	5687	33	3.3	90	373	38	89.8	0.51	9.2	31.3316	12	61.7	5.5	2	63.6	4.21604	8.12467	16.2466	1364	6.5	6.64324	150	22.9	88	1		0
2008-06-11	5404	24	5.6	76.9	350	38	89.1	0.26	9.8	19.1083	12	37.2	3.5	1.5	57.1	4.379	6.32515	13.1667	1759	6.4	5.38386	164	27.5	82	43.5		0
2008-08-18	5758	22	0.5	97.6	324	40	87.7	0.12	8.1	26.3158	10	62	3.9	1.2	69.2	2.57183	7.20312	14.1995	1906	6.3	6.81297	159	29.3	75	0		0
2008-09-19	5594	20	0.5	97.5	310	40	87.1	0.15	6.1	21.7391	7	67.8	3.8	1.5	60.5	2.42957	7.12038	12.9529	2214	6.2	6.21482	221	28	85	24		0
2008-10-08	4441	23	0.5	97.8	378	37	90.2	0.94	6.8	26.3158	9	65.8	4.3	1.2	72.1	2.88844	6.62599	9.65298	1795	6.4	4.63153	140	25.5	85	0		0
2008-11-13	3636	18	0.7	96.1	323	38	88.2	0.49	6.4	22.5	9	60	4.4	0.9	79.5	2.29458	6.69168	9.48596	2200	6.3	4.55139	213	21.5	61	0		0
2008-12-15	5218	20	3.3	83.5	357	37	89.6	1.8	5.1	26.6393	13	51.2	3.8	1.3	65.8	3.07972	6.78173	8.34029	1570	6.4	4.00169	189	15.4	62	0		0
2009-01-12	5900	21	0.6	97.3	414	47	88.6	1.7	4.2	40.8163	12	70.6	4.2	1.4	66.7	3.33072	7.64301	9.38485	2010	6.3	4.44154	268	13.5	37	0		0
2009-02-13	5300	21.3	3.6	83.1	344	53	84.6	1.2	6.7	23.2108	12	48.3	5.1	1.8	64.7	7.3005	7.79314	11.5373	4557	6	5.53565	503	23.5	82	0		0
2009-03-25	5400	22	1.1	95	319	52	83.7	0.97	9.3	24.3902	12	50.8	3.4	1.9	44.1	6.65688	7.87585	6.61488	2861	6.1	3.19683	276	18.2	86	6.5		0
2009-04-17	5200	22	0.7	96.7	310	47	84.8	0.99	8.2	23.0947	10	56.7	4.8	2.1	56.3	7.00837	8.08435	7.11738	2193	6.1	3.41494	151	23.4	80	0		0
2009-05-26	5000	23	0.9	96.1	339	47	86.1	0.35	5.5	28.4698	8	71.9	4.9	2.2	55.1	4.51474	8.30148	8.26985	2317	6.3	3.9679	153	26	87	21.5		0
2009-06-09	4900	27	1.4	94.7	364	43	88.2	0.38	6.4	30.6122	9	70.6	5.6	2.3	58.9	2.47346	7.71214	11.066	1729	6.3	5.2964	174	27.1	86	14.5		0
2009-07-20	4400	23	0.9	96.2	332	39	88.3	0.19	5.1	27.3438	7	74.4	4.5	2.1	53.3	3.91085	7.74194	10.895	1897	6.3	5.21497	128	29	78	0.5		0
2009-08-24	4200	22	0.5	97.7	330	44	86.7	0.2	5.1	31.8725	8	74.9	3.5	1.7	51.4	3.49103	7.72679	10.4244	1767	6.4	4.66608	113	30.5	70	0		0
2009-09-10	4400	26	0.5	98.1	430	43	90	0.1	4.9	39.4089	8	79.7	4.8	2	58.3	2.76034	7.68619	13.7538	2266	6.4	6.14262	156	29.8	61	0		0
2009-10-19	4700	25	0.6	97.5	310	50	83.9	0.1	5.8	36	9	75	3.6	1.7	52.8	2.79769	7.99121	10.8518	1991	6.4	4.84658	221	26.3	76	3.5		0
2009-11-19	5300	28	0.5	98.2	455	47	89.7	0.2	7.5	39.0071	11	71.8	5	1.8	64	2.62019	8.01922	13.6483	2571	6.2	6.09551	398	14.2	56	0		1475
2009-12-15	5500	26	2	92.3	443	54	87.8	0.49	6.1	37.9747	12	68.4	6	1.6	73.3	2.04913	7.97975	13.9943	2374	6.3	6.25004	131	18.9	83	9.5		1360
2010-01-04	6100	24.9	0.6	97.8	377	46	87.8	0.6	4.8	57.2687	13	77.3	4.5	1	77.8	4.3	8.1	11	2385	6.4	4.69918	293	18.8	72	0		1508
2010-02-25	6000	22	6.1	72.3	395	65	83.5	1.7	1.8	24.3902	10	59	4.2	1.8	57.1	2.8	8.3	9	2216	6.4	4.14433	159	25	83	0.5		1149
2010-03-22	6050	29	3.5	87.9	416	58	86.1	1.9	4.2	18.8088	6	68.1	4.3	1.7	60.5	3.3	8.3	15	2358	6.4	6.66506	164	21.9	73	0		1300
2010-04-20	6300	26	2.1	91.9	350	58	83.4	0.7	4.9	28.169	8	71.6	4.4	2.2	50	3.2	8.3	19	2700	6.4	8.50769	166	24.2	87	0		0
2010-05-18	5750	21	1.1	95	341	68	80.1	2	3.4	23.9726	7	70.8	3.9	1.9	51.3	4.4	7.8	19	2080	6.3	8.33424	112	27.9	79	0		0
2010-07-20	5300	25	0.5	98	407	48	88.2	0.11	6	39.5257	10	74.7	3.6	1.4	61.1	3.9	7.8	25	2220	6.5	11.2528	145	29.8	75	0		0
2010-08-17	5200	20	0.7	96.7	435	48	89	0.1	7.3	23.5602	9	61.8	4.8	1.8	62.5	3.4	7.5	19	2586	6.4	8.60891	263	27.9	82	5.5		0
2010-09-15	4800	24	1.1	95.4	443	41	90.7	0.5	5	31.1787	8.2	73.7	3.7	1.1	70.3	2.5	7	18	2295	6.6	8.23462	240	28.5	77	0.5		0
2010-10-12	4100	22	0.9	95.9	375	40	89.3	0.5	6.5	25.731	8.8	65.8	4	1.9	52.5	2.9	8.1	20	2130	6.4	8.89641	271	28.3	78	0		0
2010-11-18	4300	23	0.5	97.8	413	40	90.3	0.19	7.7	25.9366	9	65.3	3.8	2	47.4	4.5	8.1	23	2882	6.2	10.4411	305	21.8	70	0		0
2010-12-14	4400	22	1.3	94.1	620	50	91.9	0.3	5.4	22.2222	6.6	70.3	8	1.5	81.3	4.5	8.4	18	3071	6.3	8.16421	597	21.7	79	0		0
2011-01-12	4100	25	4.9	80.4	649	53	91.8	1.6	2.8	31.4286	11	65	7	1.9	72.9	2.5	8.2	12	3732	6.5	5.33602	939	7.2	84	5		3327
2011-02-16	5550	28	0.8	97.3	490	53	89.2	2.4	4.5	38.1679	10	73.8	5.5	1.6	70.9	4.3	8.4	16	2639	6.3	6.97315	391	13.2	91	0		5778
2011-03-17	6000	26	1.1	95.8	453	67	85.2	1.1	7.3	28.6533	10	65.1	5.1	2.1	58.8	5.1	8.3	21	2142	6.3	9.16623	199	15.9	45	1		7002
2011-04-20	6250	26	0.5	98.1	500	43	91.4	0.1	10	30.6905	12	60.9	6.4	2.3	64.1	6.7	8.5	26	2755	6.2	11.5416	139	21.5	71	0		4820
2011-05-18	5958	27	0.5	98.1	528	50	90.5	0.1	8.1	35.4839	11	69	4.9	2	59.2	5.1	8.1	24	2699	6.4	10.7258	168	24.7	65	0		2503
2011-06-21	6107	26.1	0.5	98.1	388	51	86.9	0.1	8.7	29.2398	10	65.8	3.7	2	45.9	4.3	7.1	43	2058	6.3	19.371	124	29.6	73	4.5		0
2011-07-21	6403	18	0.5	97.2	422	52	87.7	0.1	9.1	23.622	12	49.2	3.4	2.3	32.4	3.6	6.6	34	3188	6.4	14.0802	243	29	77	0		0
2011-08-16	6102	25.3	0.5	98	453	51	88.8	0.2	10.8	32.1101	14	56.4	3.8	2.1	44.7	3	6.6	40	3279	6.3	16.5903	310	29.5	76	0.5		0
2011-09-19	5997	21.6	0.5	97.6	464	54	88.4	0.2	11.7	14.6252	8	45.3	4.5	2.5	44.4	2.7	6.5	24	2840	6.3	9.68062	352	28.3	76	22		0
2011-10-21	5191	20.7	0.5	97.6	393	52	86.8	0.4	12.5	17.8862	11	38.5	3.6	1.8	50	3	6.4	18	2578	6.2	8.37923	259	23.8	75	0		0
2011-11-17	5417	23.7	0.5	97.9	434	40	90.8	0.3	13.4	15.7343	9	42.8	4	2.1	47.5	5.2	6.1	16	2636	6.1	8.30171	186	23	88	19		0
2011-12-16	5533	30	0.5	98.3	439	43	90.2	0.2	14	35.9408	17	52.7	4.2	2.4	42.9	3.9	7.1	24	2814	6.1	10.5809	161	16.4	50	0		0
2012-01-11	4805	25	0.5	97.8	650	61	90.6	0.1	14	37.4332	21	43.9	4.2	2.4	42.9	6.2	8.9	23	2608	6.1	11.1	187	15.1	70	0		2700
2012-02-15	5515	30	0.6	98	316	75	76.3	0.48	11	33.5052	13	61.2	4	2.3	42.5	4	10.2	24	2419	6.1	10.7994	191	18.7	94	0		1371
2012-04-24	5100	29	1.4	95.2	384	59	84.6	0.2	7.5	29.8013	9	69.8	3.8	2.1	44.7	3.1	9.4	35	2490	6.2	15.8338	229	27.3	77	0		1600
2012-05-30	5485	23	0.6	97.4	298	52	82.6	0.1	6.7	26.0586	8	69.3	3.5	2.3	34.3	4	9.1	28	2678	6.2	12.4072	189	26.7	82	0		0
2012-06-27	5727	24	0.5	97.9	476	68	85.7	0.1	7.8	23.8806	8	66.5	3.5	2.4	31.4	2.6	10.3	26	2438	6.3	11.3903	175	29	78	0		0
2012-07-23	4999	25	0.6	97.6	250	40	84	0.2	5.9	31.1284	8	74.3	3	1.4	53.3	3	8.7	33	2490	6.3	14.0875	235	26.5	86	147		0
2012-08-27	5012	29	0.6	97.9	385	43	88.8	0.7	5.5	35.3982	8	77.4	3	2.2	26.7	1.5	9.6	24	2216	6.4	9.96323	222	30.2	63	0	140	310
2012-09-24	5380	29	1.4	95.2	445	40	91	1.4	4.7	28.2258	7	75.2	5	2	60	2.7	10	22	2266	6.2	10.022	184	26.9	90	26	320	0
2012-10-22	5420	27	0.9	96.7	295	64	78.3	1.1	3.9	28.5714	6	79	3.5	1.9	45.7	2.6	9.5	16	2491	6.5	7.3	267	24.2	76	0	290	0
2012-11-27	5740	29	4.5	84.5	337	65	80.7	1.6	3.6	37.2671	12	67.8	3.8	1.8	52.6	2	7.9	19	2444	6.5	8.61927	297	15.4	93	14	280	0
2012-12-20	6046	28	0.5	98.2	436	68	84.4	0.2	7.8	41.0959	12	70.8	4	2.2	45	2.7	10.1	20	2560	6.1	8.849	449	17.6	84	0	26	0
2013-01-22	6114	28	0.56	98	405	61	84.9	0.3	8.7	24.3161	8	67.1	5.2	2.3	55.8	3	10.4	21	2556	6.2	9.19294	257	21.2	78	0	210	800
2013-02-21	6370	28	0.4	98.6	357	62	82.6	0.2	8.8	28.0374	9	67.9	3.7	2.3	37.8	2.5	11.3	20	2486	6.4	8.82207	154	17.5	77	0	13	1108
2013-03-21	6025	33	0.42	98.7	496	50	89.9	0.12	6.6	38.2775	8	79.1	4.5	2.5	44.4	2.4	10	21	2256	6.3	9.46119	187	20	89	0.5	37	900
2013-04-23	5569	30	0.68	97.7	383	64	83.3	0.1	6.1	40.724	9	77.9	3.5	2.3	34.3	2.7	10.4	20	2266	6.3	9.16718	163	22.6	84	0	68	980
2013-05-30	5347	27	0.53	98	421	38	91	0.1	6.8	30.303	8	73.6	3.8	1.8	52.6	1.5	10.2	19	2478	6.4	8.56298	275	29.6	75	0.5	72	0
2013-06-26	4970	27	0.6	97.8	290	44	84.8	0.1	5.6	35.7143	8	77.6	3.3	2	39.4	2.6	12.2	39	2280	6.5	17.5407	164	29.8	78	0	300	0
2013-07-22	5169	26	1.4	94.6	466	48	89.7	0.1	4.4	27.5229	6	78.2	3	1.9	36.7	1.3	11.5	41	2590	6.4	18.8948	240	28.7	81	2	43	0
2013-08-28	5030	23	0.75	96.7	379	43	88.7	0.1	4.8	25.7511	6	76.7	5.2	2.5	51.9	1.2	11.3	35	2482	6.1	16.8916	201	29.8	74	0	51	0
2013-10-03	5047	20	0.5	97.5	213	38	82.2	0.1	6.1	25.5591	8	68.7	4.4	2.4	45.5	4.3	11.3	42	2673	6.3	20.0862	203	26	65	0	320	0
2013-10-31	5178	30	0.6	98	387	39	89.9	0.1	7.1	35.8566	9	74.9	3.9	2.4	38.5	2.6	11.7	26	2280	6.4	11.5418	265	24.3	72	0	360	0
2013-11-27	5532	29	0.5	98.3	470	37	92.1	0.1	7.5	34.2205	9	73.7	4.5	2.4	46.7	2.9	13.3	36	2146	6.3	16.8852	259	19.3	74	0.5	160	0
2013-12-31	6028	30	0.9	97	451	39	91.4	0.1	8.5	39.8671	12	69.9	4.9	2.2	55.1	3.1	13.6	22	2563	6.2	10.422	387	11.9	62	0	300	0
2014-01-27	6128	32.74	2	93.8913	344	40	88.3721	1	5.3	38	8	78.9474	5.1	2.1	58.8235	3.7	13.8	30	1984	6.5	13.3393	338	15.9	66	0	150	0
2014-03-04	6395	35	0.5	98.5714	408	55	86.5196	0.17	9.5	58	12	79.3103	5.2	2.3	55.7692	2.7	13.2	18	2030	6.3	7.9614	315	16.3	90	0.5	170	0
2014-04-01	4594	26	0.5	98.0769	592	40	93.2432	0.1	8.2	48	10	79.1667	5.9	1.4	76.2712	3.2	13.3	15	1923	6.4	6.78678	165	19.8	94	25	50	0
2014-04-29	5793	31	0.89	97.129	312	40	87.1795	0.26	6.5	35	8.7	75.1429	4.8	2.4	50	3.3	12	20	1611	6.1	8.2915	136	23.4	79	0	400	0
2014-06-03	5715	34	0.5	98.5294	224	40	82.1429	0.13	6.9	40	9	77.5	4.4	2.3	47.7273	3.3	12.4	24	2176	6.5	9.1614	206	29	78	0	130	0
2014-06-27	4926	25	0.5	98	376	40	89.3617	0.22	5.6	34	7.8	77.0588	3.8	1.4	63.1579	2.1	12.1	37	1916	6.6	14.1199	166	30.1	77	0	500	0
2014-07-28	5498	23	0.5	97.8261	376	40	89.3617	0.23	5.7	30	7	76.6667	3.8	2.3	39.4737	2.3	11.2	51	2262	6.5	15.4903	204	29	74	0	80	0
2014-09-05	5673	25	2.1	91.6	256	50	80.4688	0.79	4.5	31	7.7	75.1613	3.9	2.2	43.5897	1.5	11.4	31	2940	6.6	9.49493	298	28.7	81	29	200	0
2014-10-03	6407	31	0.69	97.7742	280	40	85.7143	0.3	5.1	35	7.4	78.8571	3.5	2.2	37.1429	2	11.6	25	2613	6.3	9	343	27.9	79	0.5	5	0
2014-10-29	6642	24	0.51	97.875	344	45	86.9186	0.33	4.3	45	6.4	85.7778	5.2	2.2	57.6923	1.5	13	29	2900	6.3	12	404	25.1	70	0	52	0
2014-12-03	6370	19	0.5	97.3684	304	51	83.2237	0.32	5.6	42	10	76.1905	3.9	1.9	51.2821	3.2	12	27	2580	6.7		303	17.8	84	1.5	68	0
2015-01-06	5564	27	1.6	94.0741	270	40	85.1852	0.67	4.3	39	8	79.4872	3.8	2.4	36.8421	2.6	8.6	11	1920	6.4	5.88037	166	20.3	82	0	56	0
2015-02-03	5273	28	1.4	95	340	40	88.2353	0.58	4.8	45	7.4	83.5556	4.9	2.1	57.1429	2.46786	8.8	16	2065	6.6	8.5317	296	16.9	78	0	86	0
2015-03-02	5317	26	0.99	96.1923	360	40	88.8889	0.64	4.9	45	6.8	84.8889	4.4	1.7	61.3636	2.98571	8.9	11	1893	6.6	5.67605	275	16.8	82	0	320	0
2015-03-25	5437	19	0.5	97.3684	290	40	86.2069	0.36	5.2	40	8.1	79.75	5.3	1.8	66.0377	3.17308	9.2	10	1797	6.5	5.52267	165	17.7	75	0	20	0
2015-04-28	6350	17	0.93	94.5294	380	41	89.2105	0.56	3.6	40	6.2	84.5	5.9	2	66.1017	2.93	8.8	11	2033	6.5	5.67152	210	25	78	0	77	0
2015-05-29	5097	14	0.5	96.4286	250	40	84	0.22	4.1	24	6.3	73.75	3.6	1.3	63.8889	2.73625	8.1	23	1732	6.5	10.1067	156	30.4	75	0	230	0
2015-06-25	5724	20	1.3	93.5	270	40	85.1852	0.63	5	33	7.6	76.9697	4	1.7	57.5	2.28333	7.8	21	2270	6.6	9.31111	195	28.1	87	45	1	0
2015-07-30	5912	24	0.5	97.9167	440	40	90.9091	0.1	4.2	39	6.3	83.8462	4.1	2.2	46.3415	1.30167	7	23	2512	6.4	10.8912	280	27.4	79	0.5	19	0
2015-09-04	5886	26	0.5	98.0769	220	44	80	0.26	5.5	34	11	67.6471	2.5	1.6	36	1.32257	6.2	24	2456	6.6	10.4322	255	28.7	81	0	300	0
2015-10-07	5821	17	0.58	96.5882	270	44	83.7037	0.22	4.5	32	6.7	79.0625	3.7	1.4	62.1622	1.34667	9	26	2750	6.4	11.0532	235	25.7	93	64	64	0
2015-11-02	5833	39	0.58	98.5128	260	53	79.6154	0.44	4.4	37	6.4	82.7027	4	2.2	45	1.8	6.5	19	2886	6.4	8.17104	271	21.3	65	0	260	0
2015-12-03	5913	27	0.91	96.6296	200	41	79.5	0.35	3.8	31	6.6	78.7097	3	1.3	56.6667	1.38235	7.4	21	2370	6.43333	9.97099	380.625	19	78	1	110	0
2016-01-05	5800	29	3.5	87.931	370	40	89.1892	0.81	3.5	44	7.3	83.4091	5.8	2.1	63.7931	0.504643	7.99329	20.99	2640	6.43333	10.5411	530	20.4	95	45.5	380
2016-02-03	2700	34	3.2	90.5882	360	40	88.8889	1.2	3.2	47	9.2	80.4255	4.1	1.9	53.6585	1.475	8.38528	17.8162	2650	6.40556	9.22437	561.667	11.2	74	0	110
2016-03-07	860	29	5.8	80	620	40	93.5484	0.57	5.8	56	9.8	82.5	6.9	1.6	76.8116	0.61	7.98722	14.8301	3370	6.57778	7.9418	745.556	18.6	93	0	210
2016-04-08	5200	27	3.1	88.5185	560	80	85.7143	1	3.1	43	7.5	82.5581	6.4	1.4	78.125	0.515385	7.98837	15.6585	3590	6.63333	8.1026	680	25.3	85	0	500
2016-04-25	5000	12	2.6	78.3333	480	64	86.6667	0.74	2.6	40	8.3	79.25	5.5	0.84	84.7273	0.83	8.08809	13.9689	3570	6.66667	7.01509	676.667	26.1	89	11.5	800
2016-05-31	4900	18	2.5	86.1111	360	66	81.6667	0.57	2.5	38	5.6	85.2632	9.6	0.5	94.7917	1.592	9.92857	12.2429	4120	6.62778	6.4024	389.444	29.9	78	0	270
2016-06-24	5600	27	4.5	83.3333	260	48	81.5385	0.72	4.5	39	8.3	78.7179	4.4	1.9	56.8182	0.438846	9.68653	12.8319	2410	6.65556	6.8717	261.111	30.4	73	0	290
2016-08-01	5500	28	3.7	86.7857	300	54	82	1.4	3.7	30	7.1	76.3333	3.3	0.93	71.8182	0.446667	9.15564	9.3064	3480	6.67222	4.95524	375	30.4	71	0.5	1300
2016-09-09	5200	24	3.6	85	310	81	73.871	0.89	3.6	37	6.9	81.3514	4.3	0.52	87.907	0.870833	9.55301	9.58168	2740	6.67647	4.90585	283.529	26.6	90	51	1600
2016-10-11	5100	40	2.4	94	240	40	83.3333	1.8	2.4	48	8.4	82.5	5.7	0.72	87.3684	1.8935	9.73335	10.9742	3000	6.59444	5.91785	315	23.6	79	1.5	2400
2016-11-01	1600	19	4.1	78.4211	410	40	90.2439	2	4.1	50	8.7	82.6	7	1.1	84.2857	1.56786	10.1513	12.6981	3110	6.56111	6.80007	342.778	23.4	66	0	1100
2016-12-06	5600	35	6.7	80.8571	500	56	88.8	2.8	6.7	49	12	75.5102	8.2	1.6	80.4878	3.21	10.2696	11.6912	3810	6.58333	6.26086	414.444	20.4	49	0	400
2017-01-10	5800	18	4.8	73.3333	460	73	84.1304	2.1	4.8	39	10	74.359	5.7	2.3	59.6491	1.675	10.2128	13.0533	3310	6.55556	6.99028	306.111	19.1	77	0	81
2017-02-10	5900	29	5.7	80.3448	660	48	92.7273	2.9	5.7	48	11	77.0833	7.9	2	74.6835	5.0375	10.6508	18.0403	2010	6.42778	10.1631	242.778	11.7	50	0	230
2017-03-10	6200	19	1.4	92.6316	460	45	90.2174	1.7	1.4	34	8.1	76.1765	4.3	2.3	46.5116		10.6808	19.9275	2400	6.42353	11.43	277.059	18.2	88	0	180
2017-04-07	6000	20	1.6	92	420	64	84.7619	0.2	1.6	35	8	77.1429	5.2	2.4	53.8462	2.21667	11.2611	24.9519	1980	6.31111	14.3118	223.889	24.2	83	0	240
2017-05-12	5700	32	1.3	95.9375	470	53	88.7234	0.1	1.3	41	7.9	80.7317	5.4	2.9	46.2963	1.54167	10.2463	15.4747	2740	6.56667	8.87594	279.444	28.1	72	0	130
2017-06-08	5900	20	1.1	94.5	400	54	86.5	0.1	1.1	31	8.5	72.5806	3.9	2.7	30.7692	0.65	9.31161	24.3804	2130	6.37647	13.6345	261.176	29.8	77	0	160
2017-07-12	5000	27	0.59	97.8148	460	40	91.3043	1.4	0.59	42	12	71.4286	5.6	2.4	57.1429	1.28889	9.55016	36.1286	2590	6.54706	19.3475	221.176	29.5	78	0	180
2017-08-08	290	27	3.6	86.6667	560	40	92.8571	0.27	3.6	43	13	69.7674	6.2	2.2	64.5161	0.828	9.9668	29.1381	2470	6.63529	15.604	318.235	30.6	78	1.5	210
2017-09-08	920	38	2.2	94.2105	540	40	92.5926	0.38	2.2	43	9.5	77.907	5.3	1.8	66.0377	1.31923	9.59138	18.4975	3040	6.54118	9.90576	434.118	28.4	83	3.5	110
2017-10-06	1300	34	3.8	88.8235	430	40	90.6977	0.49	3.8	45	14	68.8889	5.3	2.3	56.6038	2.335	9.12301	20.8697	2590	6.25294	11.0048	379.412	29	74	0	220
2017-11-09	1400	19	4.8	74.7368	330	40	87.8788	0.23	4.8	39	10	74.359	4.2	1.7	59.5238	3.475	10.2758	18.3964	3340	6.31176	9.23858	643.529	24.6	72	0	77
2017-12-14	530	20	4.8	76	800	40	95	0.27	4.8	60	10	83.3333	9.4	2	78.7234	1.196	9.96596	9.17025	3230	6.47059	4.60525	502.353	19.6	75	0	140
2018-01-05	610	43	6.5	84.8837	620	44	92.9032	0.27	6.5	60	12	80	7.9	2	74.6835	4.125	11.1447	10.8048	3540	6.57778	5.42611	568.333	19.4	83	0.5	200
2018-02-05	1100	47	5.2	88.9362	810	49	93.9506	0.9	5.2	55	15	72.7273	6.2	2.2	64.5161	5.84	11.3609	13.8304	2700	6.5	6.94556	397.222	9.3	45	0	63
2018-03-05	1800	50	8.4	83.2	570	40	92.9825	1.3	8.4	60	13	78.3333	5.9	2	66.1017	2.15	9.38931	16.1535	3690	6.67059	8.11223	376.471	25.2	81	0	1600
2018-04-06	2000	35	1.9	94.5714	600	44	92.6667	0.9	1.9	55	10	81.8182	5	2.6	48	1.11538	10.2512	22.1443	2640	6.46667	11.1207	282.222	21.4	69	0	360
2018-05-04	1800	25	4.8	80.8	500	43	91.4	0.31	4.8	39	13	66.6667	5.3	2.7	49.0566	1.58077	10.5953	27.5349	2520	6.42778	13.8279	248.889	23.2	83	4	230
2018-06-04	1300	36	5.4	85	710	58	91.831	0.15	5.4	33	12	63.6364	4.4	2.2	50	0.857143	8.67167	21.6912	2750	6.34706	10.8932	295.294	28.1	81	3.5	1400
2018-07-05	4100	24	3.4	85.8333	390	40	89.7436	0.17	3.4	40	8.7	78.25	4.6	2.4	47.8261	1	8.83395	30.9425	2270	6.62353	15.5391	250.588	29.4	81	18	500
2018-08-06	4100	29	4.4	84.8276	440	40	90.9091	0.19	4.4	39	12	69.2308	4.9	1.3	73.4694	0.928571	8.56927	32.6202	2420	6.37059	16.3817	262.941	29.6	80	2.5	470
2018-09-05	3700	27	3.3	87.7778	400	40	90	0.2	3.3	35	8	77.1429	5.6	1.4	75	1.2	9.48879	38.889	2520	6.61667	19.5299	274.444	29.3	82	1.5	140
2018-10-05	3800	27	1.5	94.4444	500	58	88.4	0.1	1.5	42	7.7	81.6667	6.7	2.6	61.194	1.385	9.95011	35.7297	2860	6.44444	17.9433	520	25.6	46	0	1200
2018-11-05	5500	19	4.9	74.2105	480	40	91.6667	0.14	4.9	26	10	61.5385	4.2	2.3	45.2381	2.56	9.88616	17.8667	2550	6.45	8.97258	481.667	24.5	78	0	340
2018-12-05	5600	23	4.7	79.5652	460	40	91.3043	0.31	4.7	37	8.3	77.5676	5.7	1.6	71.9298	0.81	9.71186	19.1032	2510	6.47222	9.59352	374.444	22.7	85	0	82
2019-01-07	5600	25	2.1	91.6	390	40	89.7436	0.8	2.1	43	9.1	78.8372	5.7	1.7	70.1754	1.20714	9.78783	30.9322	3090	6.47778	15.977	548.889	18.3	82	0	220
2019-02-01	5600	23	4	82.6087	550	54	90.1818	0.81	4	33	10	69.697	4.3	1.6	62.7907		10.0368	16.2604	3420	6.66667	8.70774	538.333	17.7	66	0	220
2019-03-04	5000	43	5.1	88.1395	460	42	90.8696	1.1	5.1	45	11	75.5556	6.2	1.9	69.3548		9.77844	14.4872	3040	6.62778	7.75816	478.889	20.2	81	5.5	120
2019-04-11	5700	35	2.7	92.2857	430	44	89.7674	1.8	2.7	45	8	82.2222	4.3	1.6	62.7907		9.53137	11.7272	3240	6.55556	6.2801	338.333	26.6	82	6	500
2019-05-14	5100	18	3.8	78.8889	450	53	88.2222	0.63	3.8	34	10	70.5882	6.3	1.6	74.6032		8.36884	16.0784	2980	6.56471	8.56117	317.647	28	79	0	250
2019-06-03	3600	25	3.9	84.4	470	40	91.4894	1.1	3.9	47	7.3	84.4681	5.9	1.2	79.661		8.18993	13.0565	3010	6.50588	6.64442	351.176	27.4	85	29	71
2019-07-08	5400	22	3.6	83.6364	380	74	80.5263	0.64	3.6	30	7.7	74.3333	3.6	0.92	74.4444		8.15667	20.2746	2230	6.54706	10.1818	237.059	30.4	75	0.5	240
2019-08-05	4600	25	2.9	88.4	330	50	84.8485	0.38	2.9	39	7.2	81.5385	4.6	1.3	71.7391		8.53642	25.5422	2590	6.5375	12.8272	302.5	29.8	73	0	110
2019-09-02	3800	16	2	87.5	370	40	89.1892	0.33	2	37	6.8	81.6216	5.1	1.9	62.7451		9.3613	18.9458	3650	6.30556	9.62012	429.444	27.7	82	97	47
2019-10-08	4900	26	3	88.4615	420	43	89.7619	0.57	3	33	8.3	74.8485	3.1	2	35.4839		8.3565	18.1422	2310	6.42353	9.79684	288.824	27.7	77	0	90
where, MCRT: mean cell residence time; MLSS: mixed liquor suspended solids; SRT: sludge retention time; WAS: waste activated sludge; TSS: total suspended solid.
TN: total nitrogen; TP: total phosphorous; DO: dissolved oxygen; HRT: hydraulic retention time; SVI30: sludge volume index at 30 min; *: The parameter is not involved in correlating with the microbiome owing to the incompleteness.
Reference:
1.Gerardi, M. H. (2003). Settleability problems and loss of solids in the activated sludge process. John Wiley & Sons.
2. Larsen, B. (2010). Math Handbook for Wastewater Treatment Plant Operators: Math Fundamentals and Problem Solving. Bob Larsen.

## Sheet: Table S4. 18S anno.
Table S4. Taxonomy annotation of retrieved 18S rRNA genes.
18S rRNA V4 region	Length	Taxon	Confidence
18S_rRNA::k141_464723:230-2000(-)	533	d__Eukaryota; p__Amoebozoa; c__Discosea; o__Dactylopodida; f__Dactylopodida; g__Korotnevella; s__uncultured_eukaryote	0.999998
18S_rRNA::k141_725062:237-908(-)	548	d__Eukaryota; p__Amoebozoa; c__Discosea; o__Stygamoebida; f__Stygamoebida; g__Stygamoebida; s__Stygamoeba_regulata	1
18S_rRNA::k141_86926:0-1380(+)	548	d__Eukaryota; p__Amoebozoa; c__Discosea; o__Stygamoebida; f__Stygamoebida; g__Stygamoebida; s__Stygamoeba_regulata	1
18S_rRNA::k141_621036:1-908(+)	537	d__Eukaryota; p__Amoebozoa; c__Discosea; o__Stygamoebida; f__Stygamoebida; g__Stygamoebida; s__Stygamoeba_regulata	1
18S_rRNA::k141_2392255:3458-5460(-)	537	d__Eukaryota; p__Amoebozoa; c__Discosea; o__Stygamoebida; f__Stygamoebida; g__Stygamoebida; s__Stygamoeba_regulata	1
18S_rRNA::k141_2775:1620-3364(+)	537	d__Eukaryota; p__Amoebozoa; c__Discosea; o__Stygamoebida; f__Stygamoebida; g__Stygamoebida; s__Stygamoeba_regulata	1
18S_rRNA::k141_1665723:3-1505(+)	537	d__Eukaryota; p__Amoebozoa; c__Discosea; o__Stygamoebida; f__Stygamoebida; g__Stygamoebida; s__Stygamoeba_regulata	1
18S_rRNA::k141_1612507:1-1651(+)	537	d__Eukaryota; p__Amoebozoa; c__Discosea; o__Stygamoebida; f__Stygamoebida; g__Stygamoebida; s__Stygamoeba_regulata	1
18S_rRNA::k141_20010905:0-1153(+)	524	d__Eukaryota; p__Amoebozoa; c__Discosea; o__Vannellida; f__Vannellida	0.999857
18S_rRNA::k141_3298051:1-670(+)	536	d__Eukaryota; p__Amoebozoa; c__Discosea; o__Vannellida; f__Vannellida; g__uncultured; s__Vannella_sp.	0.999915
18S_rRNA::k141_2573835:143-1966(-)	417	d__Eukaryota; p__Amoebozoa; c__Tubulinea; o__Arcellinida; f__Arcellina; g__Arcella; s__Arcella_gibbosa	0.999485
18S_rRNA::k141_4879290:1503-3107(+)	424	d__Eukaryota; p__Amoebozoa; c__Tubulinea; o__Arcellinida; f__Arcellina; g__Arcella; s__Arcella_gibbosa	1
18S_rRNA::k141_5988649:1504-3348(+)	425	d__Eukaryota; p__Amoebozoa; c__Tubulinea; o__Arcellinida; f__Arcellina; g__Arcella; s__Arcella_gibbosa	1
18S_rRNA::k141_2904040:0-1361(+)	417	d__Eukaryota; p__Amoebozoa; c__Tubulinea; o__Arcellinida; f__Arcellina; g__Arcella; s__Arcella_gibbosa	0.999172
18S_rRNA::k141_6518766:204-2028(-)	417	d__Eukaryota; p__Amoebozoa; c__Tubulinea; o__Arcellinida; f__Arcellina; g__Arcella; s__Arcella_gibbosa	0.999269
18S_rRNA::k141_3435383:0-785(+)	425	d__Eukaryota; p__Amoebozoa; c__Tubulinea; o__Arcellinida; f__Arcellina; g__Arcella; s__Arcella_gibbosa	1
18S_rRNA::k141_14293326:81-2050(+)	462	d__Eukaryota; p__Amoebozoa; c__Tubulinea; o__Euamoebida; f__Euamoebida; g__Euamoebida; s__Copromyxa_microcystidis	0.940467
18S_rRNA::k141_3152968:0-556(+)	423	d__Eukaryota; p__Annelida; c__Clitellata; o__Haplotaxida; f__Haplotaxida; g__Haplotaxida	1
18S_rRNA::k141_401204:1-728(+)	425	d__Eukaryota; p__Arthropoda; c__Chilopoda; o__Notostigmophora; f__Notostigmophora; g__Notostigmophora	0.928222
18S_rRNA::k141_1815274:130-1894(+)	489	d__Eukaryota; p__Arthropoda; c__Insecta; o__Diptera; f__Diptera; g__Diptera; s__Culicoides_variipennis	0.999993
18S_rRNA::NODE_18935_length_4107_cov_6.319102:0-1803(-)	489	d__Eukaryota; p__Arthropoda; c__Insecta; o__Diptera; f__Diptera; g__Diptera; s__Culicoides_variipennis	0.999995
18S_rRNA::k141_2140130:1429-2784(-)	428	d__Eukaryota; p__Arthropoda; c__Maxillopoda; o__Harpacticoida; f__Harpacticoida; g__Harpacticoida; s__Cancrincola_plumipes	0.985965
18S_rRNA::k141_4038664:4-701(+)	417	d__Eukaryota; p__Ascomycota; c__Eurotiomycetes; o__Eurotiales; f__Aspergillaceae	0.914915
18S_rRNA::k141_11532593:1-683(+)	419	d__Eukaryota; p__Basidiomycota; c__Agaricomycetes; o__Agaricales; f__Pleurotaceae; g__Pleurotus	0.967957
18S_rRNA::k141_6583366:3012-4469(-)	380	d__Eukaryota; p__Bicosoecida; c__Bicosoecida; o__Bicosoecida; f__Bicosoecida	0.721681
18S_rRNA::k141_1814177:2-1511(-)	426	d__Eukaryota; p__Bryozoa; c__Gymnolaemata; o__Cheilostomatida; f__Cheilostomatida; g__Cheilostomatida	0.856997
18S_rRNA::k141_3444148:72-1730(+)	425	d__Eukaryota; p__Bryozoa; c__Gymnolaemata; o__Ctenostomatida; f__Ctenostomatida; g__Ctenostomatida; s__Amathia_sp.	0.999714
18S_rRNA::NODE_478151_length_510_cov_1.320879:1-490(-)	425	d__Eukaryota; p__Bryozoa; c__Gymnolaemata; o__Ctenostomatida; f__Ctenostomatida; g__Ctenostomatida; s__Amathia_sp.	0.999569
18S_rRNA::k141_150473:3-480(+)	429	d__Eukaryota; p__Cercozoa	0.92822
18S_rRNA::k141_8132210:69-860(+)	428	d__Eukaryota; p__Cercozoa	0.999757
18S_rRNA::k141_18975559:52-605(-)	427	d__Eukaryota; p__Cercozoa	0.999735
18S_rRNA::k141_8626594:0-640(-)	421	d__Eukaryota; p__Cercozoa; c__Novel_Clade_Gran-3; o__Novel_Clade_Gran-3; f__Novel_Clade_Gran-3; g__Novel_Clade_Gran-3; s__uncultured_eukaryote	1
18S_rRNA::k141_9804:22-1837(-)	426	d__Eukaryota; p__Cercozoa; c__Thecofilosea; o__Cryomonadida; f__Rhizaspididae; g__Rhogostoma; s__uncultured_eukaryote	0.795414
18S_rRNA::k141_299888:0-862(+)	415	d__Eukaryota; p__Chlorophyta; c__Chlorophyceae; o__Chlorophyceae; f__Chlorophyceae; g__Chlorophyceae	1
18S_rRNA::k141_18594723:101-1160(+)	423	d__Eukaryota; p__Chlorophyta; c__Trebouxiophyceae; o__Trebouxiophyceae; f__Trebouxiophyceae; g__Trebouxiophyceae; s__Prototheca_zopfii	1
18S_rRNA::k141_3385618:527-1604(+)	376	d__Eukaryota; p__Ciliophora; c__Ciliophora; o__Ciliophora; f__Ciliophora; g__Ciliophora; s__uncultured_eukaryote	0.999982
18S_rRNA::k141_2785796:46-1242(+)	376	d__Eukaryota; p__Ciliophora; c__Ciliophora; o__Ciliophora; f__Ciliophora; g__Ciliophora; s__uncultured_eukaryote	0.999975
18S_rRNA::k141_1793662:0-1059(-)	376	d__Eukaryota; p__Ciliophora; c__Ciliophora; o__Ciliophora; f__Ciliophora; g__Ciliophora; s__uncultured_eukaryote	0.999947
18S_rRNA::k141_2670844:0-540(-)	376	d__Eukaryota; p__Ciliophora; c__Ciliophora; o__Ciliophora; f__Ciliophora; g__Ciliophora; s__uncultured_eukaryote	0.999456
18S_rRNA::k141_6327161:0-809(-)	376	d__Eukaryota; p__Ciliophora; c__Ciliophora; o__Ciliophora; f__Ciliophora; g__Ciliophora; s__uncultured_eukaryote	0.999544
18S_rRNA::k141_8328212:0-533(-)	376	d__Eukaryota; p__Ciliophora; c__Ciliophora; o__Ciliophora; f__Ciliophora; g__Ciliophora; s__uncultured_eukaryote	0.966798
18S_rRNA::k141_12341219:112-1158(+)	397	d__Eukaryota; p__Ciliophora; c__Intramacronucleata; o__Armophorea; f__Armophorida; g__Brachonella; s__uncultured_eukaryote	0.804597
18S_rRNA::k141_1761820:6-691(+)	406	d__Eukaryota; p__Ciliophora; c__Intramacronucleata; o__Conthreep; f__Oligohymenophorea	0.99939
18S_rRNA::k141_4579646:2-882(-)	406	d__Eukaryota; p__Ciliophora; c__Intramacronucleata; o__Conthreep; f__Oligohymenophorea	1
18S_rRNA::k141_53715:1420-3163(-)	405	d__Eukaryota; p__Ciliophora; c__Intramacronucleata; o__Conthreep; f__Oligohymenophorea	0.999775
18S_rRNA::k141_3898000:0-1105(-)	409	d__Eukaryota; p__Ciliophora; c__Intramacronucleata; o__Conthreep; f__Oligohymenophorea	0.969553
18S_rRNA::k141_3311700:26-678(+)	406	d__Eukaryota; p__Ciliophora; c__Intramacronucleata; o__Conthreep; f__Oligohymenophorea	0.971782
18S_rRNA::k141_493384:1-518(-)	406	d__Eukaryota; p__Ciliophora; c__Intramacronucleata; o__Conthreep; f__Oligohymenophorea	0.978788
18S_rRNA::k141_4730013:5-1182(-)	406	d__Eukaryota; p__Ciliophora; c__Intramacronucleata; o__Conthreep; f__Oligohymenophorea	0.98655
18S_rRNA::k141_13977562:0-1192(-)	409	d__Eukaryota; p__Ciliophora; c__Intramacronucleata; o__Conthreep; f__Oligohymenophorea	0.963605
18S_rRNA::NODE_329118_length_604_cov_4.908925:1-604(-)	406	d__Eukaryota; p__Ciliophora; c__Intramacronucleata; o__Conthreep; f__Oligohymenophorea	0.997502
18S_rRNA::NODE_13623_length_3561_cov_5.798631:2593-3561(+)	406	d__Eukaryota; p__Ciliophora; c__Intramacronucleata; o__Conthreep; f__Oligohymenophorea	0.936726
18S_rRNA::NODE_60896_length_1257_cov_9.137271:1-1257(-)	407	d__Eukaryota; p__Ciliophora; c__Intramacronucleata; o__Conthreep; f__Oligohymenophorea	0.983844
18S_rRNA::NODE_291431_length_602_cov_4.903108:1-601(-)	407	d__Eukaryota; p__Ciliophora; c__Intramacronucleata; o__Conthreep; f__Oligohymenophorea	0.986174
18S_rRNA::NODE_212946_length_894_cov_8.532777:1-894(-)	407	d__Eukaryota; p__Ciliophora; c__Intramacronucleata; o__Conthreep; f__Oligohymenophorea	0.989016
18S_rRNA::NODE_19213_length_4417_cov_9.229482:373-2138(-)	407	d__Eukaryota; p__Ciliophora; c__Intramacronucleata; o__Conthreep; f__Oligohymenophorea	0.870161
18S_rRNA::NODE_637223_length_555_cov_15.172000:0-555(+)	405	d__Eukaryota; p__Ciliophora; c__Intramacronucleata; o__Conthreep; f__Oligohymenophorea	0.992562
18S_rRNA::k141_13593419:4-534(-)	406	d__Eukaryota; p__Ciliophora; c__Intramacronucleata; o__Conthreep; f__Oligohymenophorea; g__Cothurnia	0.917739
18S_rRNA::k141_694578:0-655(+)	406	d__Eukaryota; p__Ciliophora; c__Intramacronucleata; o__Conthreep; f__Oligohymenophorea; g__Cothurnia; s__Vaginicola_sp.	0.993645
18S_rRNA::k141_765189:28-717(+)	405	d__Eukaryota; p__Ciliophora; c__Intramacronucleata; o__Conthreep; f__Oligohymenophorea; g__Peniculia; s__Paranassula_sp.	0.885716
18S_rRNA::k141_2792810:1-665(+)	406	d__Eukaryota; p__Ciliophora; c__Intramacronucleata; o__Conthreep; f__Oligohymenophorea; g__Peritrichia	0.717113
18S_rRNA::k141_3426631:1-773(+)	406	d__Eukaryota; p__Ciliophora; c__Intramacronucleata; o__Conthreep; f__Oligohymenophorea; g__Peritrichia	0.71703
18S_rRNA::k141_762022:0-919(+)	406	d__Eukaryota; p__Ciliophora; c__Intramacronucleata; o__Conthreep; f__Oligohymenophorea; g__Peritrichia	0.802578
18S_rRNA::k141_5377216:4-525(-)	406	d__Eukaryota; p__Ciliophora; c__Intramacronucleata; o__Conthreep; f__Oligohymenophorea; g__Peritrichia; s__Cothurnia_sp.	0.96659
18S_rRNA::k141_4875043:2-676(-)	406	d__Eukaryota; p__Ciliophora; c__Intramacronucleata; o__Conthreep; f__Oligohymenophorea; g__Peritrichia; s__Cothurnia_sp.	0.999447
18S_rRNA::k141_2682508:1-839(+)	406	d__Eukaryota; p__Ciliophora; c__Intramacronucleata; o__Conthreep; f__Oligohymenophorea; g__Peritrichia; s__Cothurnia_sp.	0.999881
18S_rRNA::k141_3085031:2-730(-)	406	d__Eukaryota; p__Ciliophora; c__Intramacronucleata; o__Conthreep; f__Oligohymenophorea; g__Peritrichia; s__Vorticella_sp.	0.999993
18S_rRNA::k141_594912:0-792(+)	406	d__Eukaryota; p__Ciliophora; c__Intramacronucleata; o__Conthreep; f__Oligohymenophorea; g__Peritrichia; s__Vorticella_sp.	0.999969
18S_rRNA::k141_2748594:2-492(+)	406	d__Eukaryota; p__Ciliophora; c__Intramacronucleata; o__Conthreep; f__Oligohymenophorea; g__Peritrichia; s__Vorticella_sp.	0.999732
18S_rRNA::k141_439434:1-711(+)	406	d__Eukaryota; p__Ciliophora; c__Intramacronucleata; o__Conthreep; f__Oligohymenophorea; g__Peritrichia; s__Vorticella_sp.	0.999115
18S_rRNA::k141_2297449:1-1161(-)	406	d__Eukaryota; p__Ciliophora; c__Intramacronucleata; o__Conthreep; f__Oligohymenophorea; g__Peritrichia; s__Vorticella_sp.	0.999975
18S_rRNA::k141_989450:0-682(+)	405	d__Eukaryota; p__Ciliophora; c__Intramacronucleata; o__Conthreep; f__Oligohymenophorea; g__Pseudovorticella	0.999683
18S_rRNA::k141_1020537:0-524(+)	405	d__Eukaryota; p__Ciliophora; c__Intramacronucleata; o__Conthreep; f__Oligohymenophorea; g__Pseudovorticella	0.999679
18S_rRNA::k141_1064051:1-816(+)	406	d__Eukaryota; p__Ciliophora; c__Intramacronucleata; o__Conthreep; f__Oligohymenophorea; g__Pseudovorticella	0.998144
18S_rRNA::k141_1784910:0-944(-)	406	d__Eukaryota; p__Ciliophora; c__Intramacronucleata; o__Conthreep; f__Oligohymenophorea; g__Pseudovorticella	0.996772
18S_rRNA::NODE_125406_length_1568_cov_15.554527:615-1568(+)	405	d__Eukaryota; p__Ciliophora; c__Intramacronucleata; o__Conthreep; f__Oligohymenophorea; g__Pseudovorticella	0.795726
18S_rRNA::k141_1148464:1-594(-)	405	d__Eukaryota; p__Ciliophora; c__Intramacronucleata; o__Conthreep; f__Oligohymenophorea; g__Pseudovorticella; s__metagenome	0.829987
18S_rRNA::k141_5855630:2-1086(-)	405	d__Eukaryota; p__Ciliophora; c__Intramacronucleata; o__Conthreep; f__Oligohymenophorea; g__Pseudovorticella; s__metagenome	0.967296
18S_rRNA::NODE_88015_length_1855_cov_36.305556:0-1371(+)	405	d__Eukaryota; p__Ciliophora; c__Intramacronucleata; o__Conthreep; f__Oligohymenophorea; g__Pseudovorticella; s__metagenome	0.722516
18S_rRNA::NODE_102133_length_1558_cov_37.844977:1-1549(-)	405	d__Eukaryota; p__Ciliophora; c__Intramacronucleata; o__Conthreep; f__Oligohymenophorea; g__Pseudovorticella; s__metagenome	0.802874
18S_rRNA::NODE_539809_length_622_cov_21.754850:0-622(-)	405	d__Eukaryota; p__Ciliophora; c__Intramacronucleata; o__Conthreep; f__Oligohymenophorea; g__Pseudovorticella; s__metagenome	0.741508
18S_rRNA::k141_606487:0-856(+)	406	d__Eukaryota; p__Ciliophora; c__Intramacronucleata; o__Conthreep; f__Oligohymenophorea; g__Pseudovorticella; s__Pseudovorticella_sp.	0.785287
18S_rRNA::NODE_34421_length_2547_cov_12.900482:1603-2546(+)	405	d__Eukaryota; p__Ciliophora; c__Intramacronucleata; o__Conthreep; f__Oligohymenophorea; g__Pseudovorticella; s__Pseudovorticella_sp.	0.865316
18S_rRNA::k141_16551579:1461-2475(+)	407	d__Eukaryota; p__Ciliophora; c__Intramacronucleata; o__Conthreep; f__Oligohymenophorea; g__Scuticociliatia; s__Uronema_sp.	0.903201
18S_rRNA::k141_5253507:2-681(+)	407	d__Eukaryota; p__Ciliophora; c__Intramacronucleata; o__Conthreep; f__Oligohymenophorea; g__Telotrochidium	0.828658
18S_rRNA::k141_3771922:0-684(-)	407	d__Eukaryota; p__Ciliophora; c__Intramacronucleata; o__Conthreep; f__Oligohymenophorea; g__Telotrochidium	0.818685
18S_rRNA::k141_6465007:24-496(+)	407	d__Eukaryota; p__Ciliophora; c__Intramacronucleata; o__Conthreep; f__Oligohymenophorea; g__Telotrochidium; s__uncultured_eukaryote	0.899188
18S_rRNA::k141_3614010:0-675(+)	409	d__Eukaryota; p__Ciliophora; c__Intramacronucleata; o__Conthreep; f__Oligohymenophorea; g__Vaginicola	0.932017
18S_rRNA::k141_59951:12-700(+)	405	d__Eukaryota; p__Ciliophora; c__Intramacronucleata; o__Conthreep; f__Oligohymenophorea; g__Vaginicola	0.988189
18S_rRNA::k141_3701926:1-1028(-)	405	d__Eukaryota; p__Ciliophora; c__Intramacronucleata; o__Conthreep; f__Oligohymenophorea; g__Vaginicola; s__uncultured_eukaryote	0.956913
18S_rRNA::k141_1361192:0-733(+)	405	d__Eukaryota; p__Ciliophora; c__Intramacronucleata; o__Conthreep; f__Oligohymenophorea; g__Vaginicola; s__uncultured_eukaryote	0.959363
18S_rRNA::k141_2338898:1-639(+)	405	d__Eukaryota; p__Ciliophora; c__Intramacronucleata; o__Conthreep; f__Oligohymenophorea; g__Vaginicola; s__uncultured_eukaryote	0.827691
18S_rRNA::k141_3686204:1-665(-)	405	d__Eukaryota; p__Ciliophora; c__Intramacronucleata; o__Conthreep; f__Oligohymenophorea; g__Vaginicola; s__uncultured_eukaryote	0.946474
18S_rRNA::k141_22434789:1-665(+)	405	d__Eukaryota; p__Ciliophora; c__Intramacronucleata; o__Conthreep; f__Oligohymenophorea; g__Vaginicola; s__uncultured_eukaryote	0.830412
18S_rRNA::k141_22196182:1-655(-)	408	d__Eukaryota; p__Ciliophora; c__Intramacronucleata; o__Conthreep; f__Oligohymenophorea; g__Vaginicola; s__Vaginicola_crystallina	0.989763
18S_rRNA::k141_651642:0-763(+)	405	d__Eukaryota; p__Ciliophora; c__Intramacronucleata; o__Conthreep; f__Oligohymenophorea; g__Vaginicola; s__Vaginicola_sp.	0.911633
18S_rRNA::k141_2680566:1233-2406(+)	407	d__Eukaryota; p__Ciliophora; c__Intramacronucleata; o__Conthreep; f__Oligohymenophorea; g__Zoothamnium	0.882175
18S_rRNA::k141_1723088:5-699(+)	408	d__Eukaryota; p__Ciliophora; c__Intramacronucleata; o__Conthreep; f__Oligohymenophorea; g__Zoothamnium	0.95039
18S_rRNA::k141_3105898:0-481(-)	407	d__Eukaryota; p__Ciliophora; c__Intramacronucleata; o__Conthreep; f__Oligohymenophorea; g__Zoothamnium	0.998108
18S_rRNA::k141_743839:1-598(+)	406	d__Eukaryota; p__Ciliophora; c__Intramacronucleata; o__Conthreep; f__Oligohymenophorea; g__Zoothamnium	0.702557
18S_rRNA::k141_3488369:0-870(+)	407	d__Eukaryota; p__Ciliophora; c__Intramacronucleata; o__Conthreep; f__Oligohymenophorea; g__Zoothamnium	0.999703
18S_rRNA::k141_706246:3-658(+)	406	d__Eukaryota; p__Ciliophora; c__Intramacronucleata; o__Conthreep; f__Oligohymenophorea; g__Zoothamnium	0.734637
18S_rRNA::NODE_203106_length_960_cov_9.254144:0-960(+)	406	d__Eukaryota; p__Ciliophora; c__Intramacronucleata; o__Conthreep; f__Oligohymenophorea; g__Zoothamnium	0.880792
18S_rRNA::NODE_631963_length_603_cov_12.229927:0-603(+)	407	d__Eukaryota; p__Ciliophora; c__Intramacronucleata; o__Conthreep; f__Oligohymenophorea; g__Zoothamnium	0.984031
18S_rRNA::k141_1895006:0-843(+)	407	d__Eukaryota; p__Ciliophora; c__Intramacronucleata; o__Conthreep; f__Oligohymenophorea; g__Zoothamnium; s__Zoothamnium_florens	0.996592
18S_rRNA::NODE_141291_length_972_cov_10.985823:9-972(+)	407	d__Eukaryota; p__Ciliophora; c__Intramacronucleata; o__Conthreep; f__Oligohymenophorea; g__Zoothamnium; s__Zoothamnium_florens	0.996141
18S_rRNA::k141_1503722:0-844(-)	406	d__Eukaryota; p__Ciliophora; c__Intramacronucleata; o__Conthreep; f__Oligohymenophorea; g__Zoothamnium; s__Zoothamnium_sp.	0.991049
18S_rRNA::k141_7014004:0-618(-)	406	d__Eukaryota; p__Ciliophora; c__Intramacronucleata; o__Conthreep; f__Oligohymenophorea; g__Zoothamnium; s__Zoothamnium_sp.	0.990332
18S_rRNA::k141_19184866:0-473(-)	406	d__Eukaryota; p__Ciliophora; c__Intramacronucleata; o__Conthreep; f__Oligohymenophorea; g__Zoothamnium; s__Zoothamnium_sp.	0.98667
18S_rRNA::k141_20159153:1806-3216(-)	372	d__Eukaryota; p__Ciliophora; c__Intramacronucleata; o__Conthreep; f__Phyllopharyngea; g__Acineta	0.999106
18S_rRNA::k141_505137:0-916(-)	371	d__Eukaryota; p__Ciliophora; c__Intramacronucleata; o__Conthreep; f__Phyllopharyngea; g__Acineta; s__Acineta_tuberosa	0.990868
18S_rRNA::k141_2816190:1196-2167(+)	405	d__Eukaryota; p__Ciliophora; c__Intramacronucleata; o__Conthreep; f__Phyllopharyngea; g__Cyrtophoria; s__Chlamydonellopsis_calkinsi	0.870773
18S_rRNA::k141_3192938:1-1163(-)	392	d__Eukaryota; p__Ciliophora; c__Intramacronucleata; o__Conthreep; f__Phyllopharyngea; g__Cyrtophoria; s__Trochilia_petrani	0.999574
18S_rRNA::k141_5167343:3811-5528(-)	391	d__Eukaryota; p__Ciliophora; c__Intramacronucleata; o__Conthreep; f__Phyllopharyngea; g__Cyrtophoria; s__Trochilia_petrani	1
18S_rRNA::k141_1016984:0-1304(+)	397	d__Eukaryota; p__Ciliophora; c__Intramacronucleata; o__Conthreep; f__Phyllopharyngea; g__Cyrtophoria; s__uncultured_eukaryote	0.991399
18S_rRNA::k141_3895146:0-725(+)	397	d__Eukaryota; p__Ciliophora; c__Intramacronucleata; o__Conthreep; f__Phyllopharyngea; g__Cyrtophoria; s__uncultured_eukaryote	0.9988
18S_rRNA::k141_12586221:1-1277(-)	397	d__Eukaryota; p__Ciliophora; c__Intramacronucleata; o__Conthreep; f__Phyllopharyngea; g__Cyrtophoria; s__uncultured_eukaryote	0.999063
18S_rRNA::k141_3925940:1404-3126(+)	399	d__Eukaryota; p__Ciliophora; c__Intramacronucleata; o__Conthreep; f__Phyllopharyngea; g__Dysteria; s__Dysteria_crassipes	0.997933
18S_rRNA::k141_1943278:3790-5513(-)	399	d__Eukaryota; p__Ciliophora; c__Intramacronucleata; o__Conthreep; f__Phyllopharyngea; g__Dysteria; s__Dysteria_crassipes	0.997873
18S_rRNA::k141_5061737:5955-6977(-)	371	d__Eukaryota; p__Ciliophora; c__Intramacronucleata; o__Conthreep; f__Phyllopharyngea; g__Heliophrya; s__Heliophrya_erhardi	0.999772
18S_rRNA::k141_1297548:2166-3884(-)	395	d__Eukaryota; p__Ciliophora; c__Intramacronucleata; o__Conthreep; f__Phyllopharyngea; g__Phascolodon	0.783118
18S_rRNA::k141_4260586:1-1203(-)	396	d__Eukaryota; p__Ciliophora; c__Intramacronucleata; o__Conthreep; f__Phyllopharyngea; g__Phascolodon; s__uncultured_marine	0.999745
18S_rRNA::k141_1836002:2-1271(+)	374	d__Eukaryota; p__Ciliophora; c__Intramacronucleata; o__Conthreep; f__Phyllopharyngea; g__Suctoria; s__metagenome	0.92724
18S_rRNA::k141_2812700:0-584(-)	374	d__Eukaryota; p__Ciliophora; c__Intramacronucleata; o__Conthreep; f__Phyllopharyngea; g__Suctoria; s__metagenome	0.999944
18S_rRNA::k141_599513:519-1710(+)	374	d__Eukaryota; p__Ciliophora; c__Intramacronucleata; o__Conthreep; f__Phyllopharyngea; g__Suctoria; s__metagenome	1
18S_rRNA::k141_1373826:1289-2987(-)	374	d__Eukaryota; p__Ciliophora; c__Intramacronucleata; o__Conthreep; f__Phyllopharyngea; g__Suctoria; s__Pyropia_sp.	0.998444
18S_rRNA::k141_205139:1-555(+)	374	d__Eukaryota; p__Ciliophora; c__Intramacronucleata; o__Conthreep; f__Phyllopharyngea; g__Suctoria; s__Pyropia_sp.	0.996642
18S_rRNA::k141_1723041:0-588(-)	374	d__Eukaryota; p__Ciliophora; c__Intramacronucleata; o__Conthreep; f__Phyllopharyngea; g__Suctoria; s__Pyropia_sp.	0.936655
18S_rRNA::k141_3438342:4-1162(+)	374	d__Eukaryota; p__Ciliophora; c__Intramacronucleata; o__Conthreep; f__Phyllopharyngea; g__Suctoria; s__Pyropia_sp.	0.995057
18S_rRNA::NODE_10415_length_3804_cov_3.810349:510-2209(+)	374	d__Eukaryota; p__Ciliophora; c__Intramacronucleata; o__Conthreep; f__Phyllopharyngea; g__Suctoria; s__Pyropia_sp.	0.936248
18S_rRNA::k141_4341954:2620-3790(+)	375	d__Eukaryota; p__Ciliophora; c__Intramacronucleata; o__Conthreep; f__Phyllopharyngea; g__Tokophrya; s__Tokophrya_quadripartita	0.80113
18S_rRNA::k141_1835786:1146-2167(+)	407	d__Eukaryota; p__Ciliophora; c__Intramacronucleata; o__Conthreep; f__Plagiopylea; g__Epalxella	1
18S_rRNA::k141_1118306:22-1267(+)	407	d__Eukaryota; p__Ciliophora; c__Intramacronucleata; o__Conthreep; f__Plagiopylea; g__Epalxella; s__metagenome	0.997506
18S_rRNA::k141_786566:139-1625(-)	407	d__Eukaryota; p__Ciliophora; c__Intramacronucleata; o__Conthreep; f__Plagiopylea; g__Epalxella; s__metagenome	0.817661
18S_rRNA::k141_4288945:0-951(-)	407	d__Eukaryota; p__Ciliophora; c__Intramacronucleata; o__Conthreep; f__Plagiopylea; g__Epalxella; s__metagenome	0.997347
18S_rRNA::k141_3658166:0-1177(-)	407	d__Eukaryota; p__Ciliophora; c__Intramacronucleata; o__Conthreep; f__Plagiopylea; g__Epalxella; s__uncultured_eukaryote	0.883683
18S_rRNA::k141_3088277:1420-2902(-)	403	d__Eukaryota; p__Ciliophora; c__Intramacronucleata; o__Conthreep; f__Prostomatea; g__Prorodon; s__Prorodon_teres	0.966284
18S_rRNA::k141_3478016:0-1154(+)	403	d__Eukaryota; p__Ciliophora; c__Intramacronucleata; o__Conthreep; f__Prostomatea; g__Prorodon; s__Prorodon_teres	0.894072
18S_rRNA::k141_825952:366-2114(-)	403	d__Eukaryota; p__Ciliophora; c__Intramacronucleata; o__Conthreep; f__Prostomatea; g__Prorodon; s__Prorodon_teres	0.973261
18S_rRNA::NODE_128520_length_960_cov_4.606630:0-960(+)	403	d__Eukaryota; p__Ciliophora; c__Intramacronucleata; o__Conthreep; f__Prostomatea; g__Prorodon; s__Prorodon_teres	0.941327
18S_rRNA::NODE_336793_length_595_cov_5.257407:0-595(+)	403	d__Eukaryota; p__Ciliophora; c__Intramacronucleata; o__Conthreep; f__Prostomatea; g__Prorodon; s__Prorodon_teres	0.751752
18S_rRNA::NODE_11956_length_8732_cov_23.952172:7603-8732(+)	403	d__Eukaryota; p__Ciliophora; c__Intramacronucleata; o__Conthreep; f__Prostomatea; g__Prorodon; s__Prorodon_teres	0.80928
18S_rRNA::k141_2110596:70-1269(-)	347	d__Eukaryota; p__Ciliophora; c__Intramacronucleata; o__Litostomatea; f__Haptoria	0.999122
18S_rRNA::k141_22121643:11-609(+)	347	d__Eukaryota; p__Ciliophora; c__Intramacronucleata; o__Litostomatea; f__Haptoria	0.999909
18S_rRNA::k141_3802143:0-813(+)	346	d__Eukaryota; p__Ciliophora; c__Intramacronucleata; o__Litostomatea; f__Haptoria; g__Amphileptus; s__uncultured_eukaryote	0.995346
18S_rRNA::k141_17875851:2-573(+)	346	d__Eukaryota; p__Ciliophora; c__Intramacronucleata; o__Litostomatea; f__Haptoria; g__Amphileptus; s__uncultured_eukaryote	0.999828
18S_rRNA::k141_1069163:1-1362(+)	345	d__Eukaryota; p__Ciliophora; c__Intramacronucleata; o__Litostomatea; f__Haptoria; g__Haptoria	0.787466
18S_rRNA::NODE_85321_length_2075_cov_9.286139:0-871(-)	345	d__Eukaryota; p__Ciliophora; c__Intramacronucleata; o__Litostomatea; f__Haptoria; g__Haptoria	0.823029
18S_rRNA::k141_19658557:2-628(+)	347	d__Eukaryota; p__Ciliophora; c__Intramacronucleata; o__Litostomatea; f__Haptoria; g__Haptoria; s__Kentrophyllum_verrucosum	0.755588
18S_rRNA::k141_635113:1-1049(+)	345	d__Eukaryota; p__Ciliophora; c__Intramacronucleata; o__Litostomatea; f__Haptoria; g__Haptoria; s__Loxophyllum_sp.	0.99943
18S_rRNA::k141_1210620:0-1027(+)	345	d__Eukaryota; p__Ciliophora; c__Intramacronucleata; o__Litostomatea; f__Haptoria; g__Haptoria; s__Loxophyllum_sp.	0.976885
18S_rRNA::k141_613529:6-487(+)	346	d__Eukaryota; p__Ciliophora; c__Intramacronucleata; o__Litostomatea; f__Haptoria; g__Hemiophrys	0.750596
18S_rRNA::k141_1395109:1054-2694(+)	346	d__Eukaryota; p__Ciliophora; c__Intramacronucleata; o__Litostomatea; f__Haptoria; g__Litonotus; s__Litonotus_sp.	0.999878
18S_rRNA::k141_92745:6-483(-)	346	d__Eukaryota; p__Ciliophora; c__Intramacronucleata; o__Litostomatea; f__Haptoria; g__Litonotus; s__Litonotus_sp.	0.897529
18S_rRNA::k141_3500020:1-811(+)	346	d__Eukaryota; p__Ciliophora; c__Intramacronucleata; o__Litostomatea; f__Haptoria; g__Litonotus; s__Litonotus_sp.	0.998408
18S_rRNA::NODE_419046_length_557_cov_4.274900:0-557(-)	346	d__Eukaryota; p__Ciliophora; c__Intramacronucleata; o__Litostomatea; f__Haptoria; g__Litonotus; s__Litonotus_sp.	0.999878
18S_rRNA::k141_3032537:2591-4328(-)	408	d__Eukaryota; p__Ciliophora; c__Intramacronucleata; o__Spirotrichea; f__Euplotia; g__Aspidisca; s__Aspidisca_lynceus	0.884337
18S_rRNA::k141_2240899:1127-2870(+)	410	d__Eukaryota; p__Ciliophora; c__Intramacronucleata; o__Spirotrichea; f__Euplotia; g__Aspidisca; s__metagenome	0.996171
18S_rRNA::k141_1230836:1753-2723(+)	413	d__Eukaryota; p__Ciliophora; c__Intramacronucleata; o__Spirotrichea; f__Euplotia; g__Diophrys; s__Diophrys_oligothrix	0.976392
18S_rRNA::k141_4636696:935-1936(+)	413	d__Eukaryota; p__Ciliophora; c__Intramacronucleata; o__Spirotrichea; f__Euplotia; g__Diophrys; s__Diophrys_oligothrix	0.976201
18S_rRNA::k141_2037830:3448-5187(-)	413	d__Eukaryota; p__Ciliophora; c__Intramacronucleata; o__Spirotrichea; f__Hypotrichia	0.902349
18S_rRNA::k141_2753331:1585-2580(+)	414	d__Eukaryota; p__Ciliophora; c__Intramacronucleata; o__Spirotrichea; f__Hypotrichia; g__Hypotrichia	0.804826
18S_rRNA::k141_174020:0-731(+)	414	d__Eukaryota; p__Ciliophora; c__Intramacronucleata; o__Spirotrichea; f__Hypotrichia; g__Hypotrichia	0.821841
18S_rRNA::k141_536409:162-1177(+)	414	d__Eukaryota; p__Ciliophora; c__Intramacronucleata; o__Spirotrichea; f__Hypotrichia; g__Hypotrichia	0.802528
18S_rRNA::NODE_52377_length_1474_cov_4.649753:1-972(-)	414	d__Eukaryota; p__Ciliophora; c__Intramacronucleata; o__Spirotrichea; f__Hypotrichia; g__Hypotrichia	0.759652
18S_rRNA::k141_1179598:2069-3845(-)	414	d__Eukaryota; p__Ciliophora; c__Intramacronucleata; o__Spirotrichea; f__Hypotrichia; g__Hypotrichia; s__metagenome	0.973051
18S_rRNA::k141_3465519:1-1146(-)	414	d__Eukaryota; p__Ciliophora; c__Intramacronucleata; o__Spirotrichea; f__Hypotrichia; g__Hypotrichia; s__metagenome	0.999275
18S_rRNA::k141_3769727:8-1542(+)	414	d__Eukaryota; p__Ciliophora; c__Intramacronucleata; o__Spirotrichea; f__Hypotrichia; g__Hypotrichia; s__metagenome	0.990961
18S_rRNA::k141_3602253:263-1482(+)	414	d__Eukaryota; p__Ciliophora; c__Intramacronucleata; o__Spirotrichea; f__Hypotrichia; g__Hypotrichia; s__metagenome	0.9451
18S_rRNA::k141_16466437:5-1043(-)	414	d__Eukaryota; p__Ciliophora; c__Intramacronucleata; o__Spirotrichea; f__Hypotrichia; g__Hypotrichia; s__metagenome	0.959247
18S_rRNA::NODE_24787_length_2153_cov_3.009533:0-987(-)	414	d__Eukaryota; p__Ciliophora; c__Intramacronucleata; o__Spirotrichea; f__Hypotrichia; g__Hypotrichia; s__metagenome	0.999486
18S_rRNA::NODE_26774_length_2633_cov_6.743988:653-2422(+)	414	d__Eukaryota; p__Ciliophora; c__Intramacronucleata; o__Spirotrichea; f__Hypotrichia; g__Hypotrichia; s__metagenome	0.999277
18S_rRNA::NODE_126300_length_964_cov_8.641364:0-964(+)	414	d__Eukaryota; p__Ciliophora; c__Intramacronucleata; o__Spirotrichea; f__Hypotrichia; g__Hypotrichia; s__metagenome	0.923423
18S_rRNA::NODE_30750_length_2263_cov_13.666667:850-2263(-)	414	d__Eukaryota; p__Ciliophora; c__Intramacronucleata; o__Spirotrichea; f__Hypotrichia; g__Hypotrichia; s__metagenome	0.996225
18S_rRNA::NODE_304396_length_564_cov_9.119843:0-564(-)	414	d__Eukaryota; p__Ciliophora; c__Intramacronucleata; o__Spirotrichea; f__Hypotrichia; g__Hypotrichia; s__metagenome	0.99848
18S_rRNA::NODE_592494_length_488_cov_35.715935:0-488(-)	414	d__Eukaryota; p__Ciliophora; c__Intramacronucleata; o__Spirotrichea; f__Hypotrichia; g__Hypotrichia; s__metagenome	0.999415
18S_rRNA::k141_2917408:0-1383(+)	417	d__Eukaryota; p__Cnidaria; c__Anthozoa; o__Actiniaria; f__Actiniaria; g__Actiniaria; s__Aiptasia_insignis	0.760243
18S_rRNA::k141_3679639:1853-2985(+)	418	d__Eukaryota; p__Cnidaria; c__Hydrozoa	0.998738
18S_rRNA::k141_8338792:3-854(+)	402	d__Eukaryota; p__Cnidaria; c__Hydrozoa	0.790301
18S_rRNA::k141_1685473:1-950(-)	419	d__Eukaryota; p__Cnidaria; c__Hydrozoa; o__Limnomedusae; f__Limnomedusae; g__Limnomedusae	0.844333
18S_rRNA::k141_263591:147-736(-)	419	d__Eukaryota; p__Cnidaria; c__Hydrozoa; o__Limnomedusae; f__Limnomedusae; g__Limnomedusae	0.895429
18S_rRNA::k141_1442326:3188-4989(+)	419	d__Eukaryota; p__Cnidaria; c__Hydrozoa; o__Limnomedusae; f__Limnomedusae; g__Limnomedusae	0.866632
18S_rRNA::k141_3594008:729-2036(-)	419	d__Eukaryota; p__Cnidaria; c__Hydrozoa; o__Limnomedusae; f__Limnomedusae; g__Limnomedusae	0.843165
18S_rRNA::NODE_120145_length_1003_cov_5.359705:1-1003(+)	419	d__Eukaryota; p__Cnidaria; c__Hydrozoa; o__Limnomedusae; f__Limnomedusae; g__Limnomedusae	0.820318
18S_rRNA::k141_538768:88-1889(-)	405	d__Eukaryota; p__Cnidaria; c__Myxozoa; o__Bivalvulida; f__Bivalvulida; g__Bivalvulida; s__Enteromyxum_fugu	0.968676
18S_rRNA::k141_19226847:0-668(-)	405	d__Eukaryota; p__Cnidaria; c__Myxozoa; o__Bivalvulida; f__Bivalvulida; g__Bivalvulida; s__Enteromyxum_fugu	0.82235
18S_rRNA::k141_2381385:40-1695(-)	399	d__Eukaryota; p__Cryptomycota; c__Incertae_Sedis; o__Incertae_Sedis; f__Incertae_Sedis; g__Paramicrosporidium; s__uncultured_Banisveld	0.722457
18S_rRNA::k141_2683705:879-2073(+)	399	d__Eukaryota; p__Cryptomycota; c__Incertae_Sedis; o__Incertae_Sedis; f__Incertae_Sedis; g__Paramicrosporidium; s__uncultured_Banisveld	0.705787
18S_rRNA::NODE_370274_length_737_cov_11.143695:0-737(-)	399	d__Eukaryota; p__Cryptomycota; c__Incertae_Sedis; o__Incertae_Sedis; f__Incertae_Sedis; g__Paramicrosporidium; s__uncultured_Banisveld	0.797649
18S_rRNA::k141_17455612:0-831(+)	382	d__Eukaryota; p__Cryptomycota; c__LKM11; o__LKM11; f__LKM11; g__LKM11; s__uncultured_Banisveld	0.867575
18S_rRNA::k141_2713145:891-1873(+)	416	d__Eukaryota; p__Cryptomycota; c__LKM11; o__LKM11; f__LKM11; g__LKM11; s__uncultured_Eimeriidae	0.859441
18S_rRNA::k141_3051305:0-883(+)	401	d__Eukaryota; p__Cryptomycota; c__LKM11; o__LKM11; f__LKM11; g__LKM11; s__uncultured_eukaryote	0.999995
18S_rRNA::k141_2509456:0-1345(+)	401	d__Eukaryota; p__Cryptomycota; c__LKM11; o__LKM11; f__LKM11; g__LKM11; s__uncultured_eukaryote	0.999991
18S_rRNA::k141_1501905:0-1091(+)	401	d__Eukaryota; p__Cryptomycota; c__LKM11; o__LKM11; f__LKM11; g__LKM11; s__uncultured_eukaryote	0.999793
18S_rRNA::k141_1711678:1-1200(-)	401	d__Eukaryota; p__Cryptomycota; c__LKM11; o__LKM11; f__LKM11; g__LKM11; s__uncultured_eukaryote	0.999975
18S_rRNA::k141_2606648:2-1478(-)	401	d__Eukaryota; p__Cryptomycota; c__LKM11; o__LKM11; f__LKM11; g__LKM11; s__uncultured_eukaryote	0.999995
18S_rRNA::k141_1005838:1220-2410(+)	407	d__Eukaryota; p__Cryptomycota; c__LKM11; o__LKM11; f__LKM11; g__LKM11; s__uncultured_eukaryote	0.798449
18S_rRNA::k141_7385184:81-1808(-)	371	d__Eukaryota; p__Cryptomycota; c__LKM11; o__LKM11; f__LKM11; g__LKM11; s__uncultured_eukaryote	0.934804
18S_rRNA::k141_3097921:4-560(-)	411	d__Eukaryota; p__Cryptomycota; c__LKM11; o__LKM11; f__LKM11; g__LKM11; s__uncultured_eukaryote	0.912372
18S_rRNA::k141_2524039:1973-3746(+)	411	d__Eukaryota; p__Cryptomycota; c__LKM11; o__LKM11; f__LKM11; g__LKM11; s__uncultured_eukaryote	0.912903
18S_rRNA::k141_6647082:2-543(+)	404	d__Eukaryota; p__Cryptomycota; c__LKM11; o__LKM11; f__LKM11; g__LKM11; s__uncultured_eukaryote	0.999901
18S_rRNA::k141_3268889:1576-2864(-)	372	d__Eukaryota; p__Cryptomycota; c__LKM11; o__LKM11; f__LKM11; g__LKM11; s__uncultured_eukaryote	0.996258
18S_rRNA::k141_3788337:1-529(-)	415	d__Eukaryota; p__Cryptomycota; c__LKM11; o__LKM11; f__LKM11; g__LKM11; s__uncultured_fungus	0.998347
18S_rRNA::k141_153066:3-1056(-)	404	d__Eukaryota; p__Cryptomycota; c__LKM11; o__LKM11; f__LKM11; g__LKM11; s__uncultured_rhizosphere	0.99739
18S_rRNA::k141_5040157:0-671(-)	404	d__Eukaryota; p__Cryptomycota; c__LKM11; o__LKM11; f__LKM11; g__LKM11; s__uncultured_rhizosphere	0.999175
18S_rRNA::k141_17455653:1-863(-)	404	d__Eukaryota; p__Cryptomycota; c__LKM11; o__LKM11; f__LKM11; g__LKM11; s__uncultured_rhizosphere	0.971523
18S_rRNA::k141_1972696:0-1210(-)	417	d__Eukaryota; p__Cryptomycota; c__uncultured; o__uncultured; f__uncultured; g__uncultured; s__uncultured_eukaryote	0.987648
18S_rRNA::k141_1418037:0-1000(-)	417	d__Eukaryota; p__Cryptomycota; c__uncultured; o__uncultured; f__uncultured; g__uncultured; s__uncultured_eukaryote	0.96401
18S_rRNA::k141_1674777:0-843(-)	406	d__Eukaryota; p__Cryptophyceae; c__Cryptophyceae; o__Cryptomonadales; f__Cryptomonadales; g__Cryptomonas; s__Vorticella_sp.	0.801541
18S_rRNA::k141_976334:0-1236(-)	418	d__Eukaryota; p__Dinoflagellata; c__Dinophyceae	0.830763
18S_rRNA::k141_873042:0-1299(-)	417	d__Eukaryota; p__Dinoflagellata; c__Dinophyceae; o__Peridiniphycidae; f__Thoracosphaeraceae	0.844365
18S_rRNA::k141_2280490:4-511(+)	417	d__Eukaryota; p__Dinoflagellata; c__Dinophyceae; o__Peridiniphycidae; f__Thoracosphaeraceae	0.865569
18S_rRNA::k141_1801033:0-1394(+)	418	d__Eukaryota; p__Dinoflagellata; c__Dinophyceae; o__Peridiniphycidae; f__Thoracosphaeraceae	0.973871
18S_rRNA::k141_3243210:4888-6913(-)	564	d__Eukaryota; p__Euglenozoa; c__Diplonemea; o__Diplonemea; f__Diplonemea	0.999993
18S_rRNA::k141_3254185:766-2791(+)	564	d__Eukaryota; p__Euglenozoa; c__Diplonemea; o__Diplonemea; f__Diplonemea	0.999987
18S_rRNA::k141_920573:3153-5175(-)	561	d__Eukaryota; p__Euglenozoa; c__Diplonemea; o__Diplonemea; f__Diplonemea	0.999989
18S_rRNA::k141_3348832:22-1990(+)	564	d__Eukaryota; p__Euglenozoa; c__Diplonemea; o__Diplonemea; f__Diplonemea	0.999993
18S_rRNA::k141_459506:20-2045(-)	564	d__Eukaryota; p__Euglenozoa; c__Diplonemea; o__Diplonemea; f__Diplonemea	0.999992
18S_rRNA::k141_17531959:372-2393(-)	564	d__Eukaryota; p__Euglenozoa; c__Diplonemea; o__Diplonemea; f__Diplonemea	0.999993
18S_rRNA::NODE_39224_length_1764_cov_4.862493:75-1763(-)	564	d__Eukaryota; p__Euglenozoa; c__Diplonemea; o__Diplonemea; f__Diplonemea	0.999992
18S_rRNA::NODE_152728_length_987_cov_1.359442:50-987(-)	564	d__Eukaryota; p__Euglenozoa; c__Diplonemea; o__Diplonemea; f__Diplonemea	0.999993
18S_rRNA::NODE_5025_length_7131_cov_7.549463:201-2226(+)	564	d__Eukaryota; p__Euglenozoa; c__Diplonemea; o__Diplonemea; f__Diplonemea	0.999992
18S_rRNA::NODE_6357_length_6410_cov_11.801259:4980-6410(-)	564	d__Eukaryota; p__Euglenozoa; c__Diplonemea; o__Diplonemea; f__Diplonemea	0.999994
18S_rRNA::NODE_221977_length_713_cov_1.348024:18-711(+)	564	d__Eukaryota; p__Euglenozoa; c__Diplonemea; o__Diplonemea; f__Diplonemea	0.999992
18S_rRNA::NODE_3657_length_7516_cov_14.469642:617-2642(+)	564	d__Eukaryota; p__Euglenozoa; c__Diplonemea; o__Diplonemea; f__Diplonemea	0.999993
18S_rRNA::NODE_8710_length_7732_cov_10.477530:4321-6346(-)	564	d__Eukaryota; p__Euglenozoa; c__Diplonemea; o__Diplonemea; f__Diplonemea	0.999992
18S_rRNA::NODE_248747_length_946_cov_2.719416:3-946(-)	564	d__Eukaryota; p__Euglenozoa; c__Diplonemea; o__Diplonemea; f__Diplonemea	0.999994
18S_rRNA::NODE_17860_length_5712_cov_5.943786:3008-5031(-)	564	d__Eukaryota; p__Euglenozoa; c__Diplonemea; o__Diplonemea; f__Diplonemea	0.999993
18S_rRNA::NODE_265590_length_627_cov_1.648601:4-625(+)	560	d__Eukaryota; p__Euglenozoa; c__Diplonemea; o__Diplonemea; f__Diplonemea; g__Diplonema	0.712038
18S_rRNA::k141_3648140:0-784(-)	545	d__Eukaryota; p__Euglenozoa; c__Euglenida; o__Heteronematina; f__Heteronematina; g__Petalomonas; s__Petalomonas_cantuscygni	0.754186
18S_rRNA::k141_1832554:0-626(+)	545	d__Eukaryota; p__Euglenozoa; c__Euglenida; o__Heteronematina; f__Heteronematina; g__Petalomonas; s__Petalomonas_cantuscygni	0.858098
18S_rRNA::k141_893456:0-1560(-)	571	d__Eukaryota; p__Euglenozoa; c__Kinetoplastea; o__Eubodonida; f__Eubodonida; g__Bodo	0.999978
18S_rRNA::k141_2737296:582-1403(+)	572	d__Eukaryota; p__Euglenozoa; c__Kinetoplastea; o__Eubodonida; f__Eubodonida; g__Bodo	0.999989
18S_rRNA::k141_2758986:0-1095(+)	588	d__Eukaryota; p__Euglenozoa; c__Kinetoplastea; o__Neobodonida; f__Neobodonida; g__Neobodo; s__Bodonidae_sp.	0.94728
18S_rRNA::k141_11926563:0-1222(-)	587	d__Eukaryota; p__Euglenozoa; c__Kinetoplastea; o__Neobodonida; f__Neobodonida; g__Neobodo; s__Bodonidae_sp.	0.753667
18S_rRNA::k141_3276259:0-1409(+)	541	d__Eukaryota; p__Euglenozoa; c__Kinetoplastea; o__Neobodonida; f__Neobodonida; g__Neobodo; s__uncultured_bodonid	0.904264
18S_rRNA::k141_1254506:0-1496(-)	541	d__Eukaryota; p__Euglenozoa; c__Kinetoplastea; o__Neobodonida; f__Neobodonida; g__Neobodo; s__uncultured_bodonid	0.866854
18S_rRNA::k141_18811420:1056-2246(+)	561	d__Eukaryota; p__Euglenozoa; c__Kinetoplastea; o__Neobodonida; f__Neobodonida; g__Neobodo; s__uncultured_eukaryote	0.838113
18S_rRNA::k141_11819619:0-694(-)	541	d__Eukaryota; p__Euglenozoa; c__Kinetoplastea; o__Neobodonida; f__Neobodonida; g__Neobodo; s__uncultured_eukaryote	0.986166
18S_rRNA::k141_18462616:42-1202(-)	538	d__Eukaryota; p__Euglenozoa; c__Kinetoplastea; o__Neobodonida; f__Neobodonida; g__Rhynchobodo; s__Klosteria_bodomorphis	1
18S_rRNA::k141_2295361:45-1729(-)	572	d__Eukaryota; p__Euglenozoa; c__Kinetoplastea; o__Neobodonida; f__Neobodonida; g__Rhynchomonas	1
18S_rRNA::k141_5922502:1-1239(-)	571	d__Eukaryota; p__Euglenozoa; c__Kinetoplastea; o__Neobodonida; f__Neobodonida; g__Rhynchomonas; s__Rhynchomonas_nasuta	0.814735
18S_rRNA::k141_4705700:1-1627(-)	571	d__Eukaryota; p__Euglenozoa; c__Kinetoplastea; o__Neobodonida; f__Neobodonida; g__Rhynchomonas; s__Rhynchomonas_nasuta	0.997438
18S_rRNA::k141_2731589:1-1084(-)	557	d__Eukaryota; p__Euglenozoa; c__Kinetoplastea; o__Neobodonida; f__Neobodonida; g__Rhynchomonas; s__Thalassiosira_rotula	0.734796
18S_rRNA::k141_3488414:2135-3851(-)	557	d__Eukaryota; p__Euglenozoa; c__Kinetoplastea; o__Neobodonida; f__Neobodonida; g__Rhynchomonas; s__Thalassiosira_rotula	0.766165
18S_rRNA::k141_1985021:1-637(-)	557	d__Eukaryota; p__Euglenozoa; c__Kinetoplastea; o__Neobodonida; f__Neobodonida; g__Rhynchomonas; s__Thalassiosira_rotula	0.97685
18S_rRNA::k141_3577486:567-2126(-)	571	d__Eukaryota; p__Euglenozoa; c__Kinetoplastea; o__Neobodonida; f__Neobodonida; g__Rhynchomonas; s__Thalassiosira_rotula	0.830466
18S_rRNA::k141_19466840:266-1986(-)	532	d__Eukaryota; p__Euglenozoa; c__Kinetoplastea; o__Prokinetoplastina; f__Prokinetoplastina; g__Ichthyobodo; s__uncultured_kinetoplastid	0.928
18S_rRNA::k141_2210330:1-710(+)	424	d__Eukaryota; p__Gastrotricha; c__Gastrotricha; o__Chaetonotida; f__Chaetonotida; g__Chaetonotida	1
18S_rRNA::k141_3495244:0-577(+)	426	d__Eukaryota; p__Gastrotricha; c__Gastrotricha; o__Chaetonotida; f__Chaetonotida; g__Chaetonotida	1
18S_rRNA::k141_3570065:1-721(+)	424	d__Eukaryota; p__Gastrotricha; c__Gastrotricha; o__Chaetonotida; f__Chaetonotida; g__Chaetonotida; s__Heterolepidoderma_sp.	0.999971
18S_rRNA::k141_2128873:468-2279(-)	424	d__Eukaryota; p__Gastrotricha; c__Gastrotricha; o__Chaetonotida; f__Chaetonotida; g__Chaetonotida; s__Heterolepidoderma_sp.	0.999896
18S_rRNA::NODE_15459_length_2685_cov_4.162738:48-1859(+)	424	d__Eukaryota; p__Gastrotricha; c__Gastrotricha; o__Chaetonotida; f__Chaetonotida; g__Chaetonotida; s__Heterolepidoderma_sp.	0.999436
18S_rRNA::NODE_60605_length_1557_cov_3.450067:1-1551(-)	424	d__Eukaryota; p__Gastrotricha; c__Gastrotricha; o__Chaetonotida; f__Chaetonotida; g__Chaetonotida; s__Heterolepidoderma_sp.	0.999915
18S_rRNA::NODE_304837_length_564_cov_1.609037:1-564(+)	426	d__Eukaryota; p__Gastrotricha; c__Gastrotricha; o__Chaetonotida; f__Chaetonotida; g__Chaetonotida; s__Heterolepidoderma_sp.	0.999869
18S_rRNA::NODE_88613_length_1285_cov_6.971545:99-1285(+)	424	d__Eukaryota; p__Gastrotricha; c__Gastrotricha; o__Chaetonotida; f__Chaetonotida; g__Chaetonotida; s__Heterolepidoderma_sp.	0.999781
18S_rRNA::NODE_602692_length_574_cov_2.612717:0-574(+)	424	d__Eukaryota; p__Gastrotricha; c__Gastrotricha; o__Chaetonotida; f__Chaetonotida; g__Chaetonotida; s__uncultured_eukaryote	0.905462
18S_rRNA::k141_2662381:0-702(+)	418	d__Eukaryota; p__Holozoa; c__Choanoflagellida	0.803676
18S_rRNA::k141_1368000:0-1204(-)	419	d__Eukaryota; p__Holozoa; c__Choanoflagellida	0.785588
18S_rRNA::k141_938513:0-708(-)	419	d__Eukaryota; p__Holozoa; c__Choanoflagellida	0.786838
18S_rRNA::k141_46222:0-924(-)	426	d__Eukaryota; p__Holozoa; c__Choanoflagellida	0.934246
18S_rRNA::k141_159517:1-487(+)	429	d__Eukaryota; p__Holozoa; c__Choanoflagellida	0.889532
18S_rRNA::k141_2249480:1-711(-)	429	d__Eukaryota; p__Holozoa; c__Choanoflagellida	0.904333
18S_rRNA::k141_1080597:0-571(-)	417	d__Eukaryota; p__Holozoa; c__Choanoflagellida	0.750464
18S_rRNA::k141_1521971:3-1034(+)	423	d__Eukaryota; p__Holozoa; c__Choanoflagellida	0.971097
18S_rRNA::k141_3297591:14-582(-)	429	d__Eukaryota; p__Holozoa; c__Choanoflagellida	0.902992
18S_rRNA::k141_1034196:1-818(+)	417	d__Eukaryota; p__Holozoa; c__Choanoflagellida; o__Craspedida; f__Salpingoecidae; g__Freshwater_Choanoflagellates_2	0.82887
18S_rRNA::k141_6610200:667-1438(+)	417	d__Eukaryota; p__Holozoa; c__Choanoflagellida; o__Craspedida; f__Salpingoecidae; g__Freshwater_Choanoflagellates_2	0.983025
18S_rRNA::k141_5502989:0-985(-)	418	d__Eukaryota; p__Holozoa; c__Choanoflagellida; o__Craspedida; f__Salpingoecidae; g__Freshwater_Choanoflagellates_2; s__uncultured_eukaryote	0.847243
18S_rRNA::k141_896217:1276-2392(-)	418	d__Eukaryota; p__Holozoa; c__Choanoflagellida; o__Craspedida; f__Salpingoecidae; g__Salpingoeca; s__Salpingoeca_urceolata	0.997044
18S_rRNA::k141_3669598:0-660(-)	416	d__Eukaryota; p__Holozoa; c__Ichthyosporea; o__Rhinosporideacae; f__Rhinosporideacae; g__Rhinosporideacae; s__uncultured_eukaryote	0.925524
18S_rRNA::k141_5529504:0-1152(+)	512	d__Eukaryota; p__Incertae_Sedis; c__Incertae_Sedis; o__Incertae_Sedis; f__Incertae_Sedis; g__Incertae_Sedis; s__metagenome	0.947619
18S_rRNA::k141_17817366:0-1296(-)	514	d__Eukaryota; p__Incertae_Sedis; c__Incertae_Sedis; o__Incertae_Sedis; f__Incertae_Sedis; g__Incertae_Sedis; s__metagenome	0.935228
18S_rRNA::k141_3520434:0-1085(-)	403	d__Eukaryota; p__Labyrinthulomycetes; c__Labyrinthulomycetes; o__Labyrinthulomycetes; f__Thraustochytriaceae; g__uncultured; s__Thraustochytriidae_sp.	0.963779
18S_rRNA::k141_3991267:2-1375(+)	409	d__Eukaryota; p__Labyrinthulomycetes; c__Labyrinthulomycetes; o__Labyrinthulomycetes; f__Thraustochytriaceae; g__uncultured; s__Thraustochytriidae_sp.	0.951872
18S_rRNA::k141_4168572:31-785(+)	403	d__Eukaryota; p__Labyrinthulomycetes; c__Labyrinthulomycetes; o__Labyrinthulomycetes; f__Thraustochytriaceae; g__uncultured; s__Thraustochytriidae_sp.	0.963224
18S_rRNA::k141_418230:2-907(-)	416	d__Eukaryota; p__LKM15; c__LKM15; o__LKM15; f__LKM15; g__LKM15	1
18S_rRNA::NODE_616478_length_572_cov_13.725338:0-572(-)	416	d__Eukaryota; p__LKM15; c__LKM15; o__LKM15; f__LKM15; g__LKM15	1
18S_rRNA::k141_2854329:3371-5171(+)	423	d__Eukaryota; p__Nematozoa; c__Chromadorea; o__Monhysterida; f__Monhysterida; g__Monhysterida; s__Diplolaimella_dievengatensis	1
18S_rRNA::NODE_279512_length_666_cov_1.471358:1-574(-)	423	d__Eukaryota; p__Nematozoa; c__Chromadorea; o__Monhysterida; f__Monhysterida; g__Monhysterida; s__Diplolaimella_dievengatensis	1
18S_rRNA::NODE_420232_length_569_cov_1.949416:1-569(-)	423	d__Eukaryota; p__Nematozoa; c__Chromadorea; o__Monhysterida; f__Monhysterida; g__Monhysterida; s__Diplolaimella_dievengatensis	1
18S_rRNA::NODE_34960_length_2677_cov_2.453852:2-1289(+)	423	d__Eukaryota; p__Nematozoa; c__Chromadorea; o__Monhysterida; f__Monhysterida; g__Monhysterida; s__Diplolaimella_dievengatensis	1
18S_rRNA::k141_2956416:0-651(-)	414	d__Eukaryota; p__Nematozoa; c__Chromadorea; o__Monhysterida; f__Monhysterida; g__Monhysterida; s__Monhysteridae_environmental	0.999999
18S_rRNA::k141_1290334:0-1261(-)	414	d__Eukaryota; p__Nematozoa; c__Chromadorea; o__Monhysterida; f__Monhysterida; g__Monhysterida; s__Monhysteridae_environmental	0.999998
18S_rRNA::k141_897702:2-990(+)	414	d__Eukaryota; p__Nematozoa; c__Chromadorea; o__Monhysterida; f__Monhysterida; g__Monhysterida; s__Monhysteridae_environmental	0.999998
18S_rRNA::k141_1431585:2-872(+)	413	d__Eukaryota; p__Nematozoa; c__Chromadorea; o__Monhysterida; f__Monhysterida; g__Monhysterida; s__Monhysteridae_environmental	0.999999
18S_rRNA::k141_3592764:17-1804(-)	414	d__Eukaryota; p__Nematozoa; c__Chromadorea; o__Monhysterida; f__Monhysterida; g__Monhysterida; s__Monhysteridae_environmental	0.999999
18S_rRNA::k141_3531022:811-2598(-)	414	d__Eukaryota; p__Nematozoa; c__Chromadorea; o__Monhysterida; f__Monhysterida; g__Monhysterida; s__Monhysteridae_environmental	0.999999
18S_rRNA::k141_1325317:17-1804(-)	413	d__Eukaryota; p__Nematozoa; c__Chromadorea; o__Monhysterida; f__Monhysterida; g__Monhysterida; s__Monhysteridae_environmental	0.999998
18S_rRNA::k141_260009:594-2381(-)	414	d__Eukaryota; p__Nematozoa; c__Chromadorea; o__Monhysterida; f__Monhysterida; g__Monhysterida; s__Monhysteridae_environmental	0.999998
18S_rRNA::k141_1425028:334-2121(-)	414	d__Eukaryota; p__Nematozoa; c__Chromadorea; o__Monhysterida; f__Monhysterida; g__Monhysterida; s__Monhysteridae_environmental	0.999998
18S_rRNA::k141_1720219:334-2121(-)	414	d__Eukaryota; p__Nematozoa; c__Chromadorea; o__Monhysterida; f__Monhysterida; g__Monhysterida; s__Monhysteridae_environmental	0.999998
18S_rRNA::NODE_55412_length_1717_cov_2.093863:0-1647(-)	414	d__Eukaryota; p__Nematozoa; c__Chromadorea; o__Monhysterida; f__Monhysterida; g__Monhysterida; s__Monhysteridae_environmental	0.999998
18S_rRNA::NODE_343437_length_570_cov_1.588350:2-570(-)	413	d__Eukaryota; p__Nematozoa; c__Chromadorea; o__Monhysterida; f__Monhysterida; g__Monhysterida; s__Monhysteridae_environmental	1
18S_rRNA::NODE_33762_length_2147_cov_3.889579:3-1791(-)	414	d__Eukaryota; p__Nematozoa; c__Chromadorea; o__Monhysterida; f__Monhysterida; g__Monhysterida; s__Monhysteridae_environmental	0.999998
18S_rRNA::NODE_142533_length_923_cov_2.032258:0-923(+)	414	d__Eukaryota; p__Nematozoa; c__Chromadorea; o__Monhysterida; f__Monhysterida; g__Monhysterida; s__Monhysteridae_environmental	0.999997
18S_rRNA::NODE_68472_length_1212_cov_2.173725:122-1171(+)	414	d__Eukaryota; p__Nematozoa; c__Chromadorea; o__Monhysterida; f__Monhysterida; g__Monhysterida; s__Monhysteridae_environmental	0.999997
18S_rRNA::NODE_17384_length_3128_cov_3.833388:899-2685(+)	414	d__Eukaryota; p__Nematozoa; c__Chromadorea; o__Monhysterida; f__Monhysterida; g__Monhysterida; s__Monhysteridae_environmental	0.999999
18S_rRNA::NODE_26343_length_2684_cov_5.696843:302-2089(+)	414	d__Eukaryota; p__Nematozoa; c__Chromadorea; o__Monhysterida; f__Monhysterida; g__Monhysterida; s__Monhysteridae_environmental	0.999999
18S_rRNA::NODE_22704_length_2175_cov_3.133019:195-1982(-)	414	d__Eukaryota; p__Nematozoa; c__Chromadorea; o__Monhysterida; f__Monhysterida; g__Monhysterida; s__Monhysteridae_environmental	0.999999
18S_rRNA::k141_12570918:2-486(+)	420	d__Eukaryota; p__Ochrophyta; c__Chrysophyceae; o__Chromulinales; f__Chromulinales	0.984589
18S_rRNA::k141_20383960:1-486(+)	416	d__Eukaryota; p__Ochrophyta; c__Chrysophyceae; o__Chromulinales; f__Chromulinales; g__Poterioochromonas	0.999735
18S_rRNA::k141_1425938:1-700(+)	420	d__Eukaryota; p__Ochrophyta; c__Chrysophyceae; o__Ochromonadales; f__Ochromonadales; g__Ochromonas; s__uncultured_Spumella	0.999938
18S_rRNA::k141_2347731:0-657(+)	420	d__Eukaryota; p__Ochrophyta; c__Chrysophyceae; o__Ochromonadales; f__Ochromonadales; g__Ochromonas; s__uncultured_Spumella	0.999978
18S_rRNA::k141_2861129:0-1001(-)	421	d__Eukaryota; p__Ochrophyta; c__Chrysophyceae; o__Ochromonadales; f__Ochromonadales; g__Paraphysomonas	0.999083
18S_rRNA::k141_5027872:1-1472(+)	421	d__Eukaryota; p__Ochrophyta; c__Chrysophyceae; o__Ochromonadales; f__Ochromonadales; g__Paraphysomonas	0.993047
18S_rRNA::k141_2475490:5-783(+)	421	d__Eukaryota; p__Ochrophyta; c__Chrysophyceae; o__Ochromonadales; f__Ochromonadales; g__Paraphysomonas; s__Paraphysomonas_hebes	0.902446
18S_rRNA::k141_3574444:2491-3983(-)	421	d__Eukaryota; p__Ochrophyta; c__Chrysophyceae; o__Ochromonadales; f__Ochromonadales; g__Paraphysomonas; s__uncultured_marine	0.998609
18S_rRNA::k141_470118:1-985(-)	421	d__Eukaryota; p__Ochrophyta; c__Chrysophyceae; o__Ochromonadales; f__Ochromonadales; g__Paraphysomonas; s__uncultured_marine	0.939807
18S_rRNA::k141_2443908:10-1362(-)	421	d__Eukaryota; p__Ochrophyta; c__Chrysophyceae; o__Ochromonadales; f__Ochromonadales; g__Paraphysomonas; s__uncultured_marine	0.993422
18S_rRNA::NODE_316465_length_614_cov_3.822898:0-614(-)	421	d__Eukaryota; p__Ochrophyta; c__Chrysophyceae; o__Ochromonadales; f__Ochromonadales; g__Paraphysomonas; s__uncultured_marine	0.972754
18S_rRNA::k141_3280769:1131-2140(+)	418	d__Eukaryota; p__Phragmoplastophyta; c__Embryophyta; o__Magnoliophyta; f__Magnoliophyta; g__Magnoliophyta	0.997977
18S_rRNA::k141_3060722:1131-2140(+)	418	d__Eukaryota; p__Phragmoplastophyta; c__Embryophyta; o__Magnoliophyta; f__Magnoliophyta; g__Magnoliophyta	0.993678
18S_rRNA::k141_2716879:1645-3399(-)	417	d__Eukaryota; p__Phragmoplastophyta; c__Embryophyta; o__Magnoliophyta; f__Magnoliophyta; g__Magnoliophyta	0.999998
18S_rRNA::NODE_274058_length_763_cov_5.282486:0-763(-)	417	d__Eukaryota; p__Phragmoplastophyta; c__Embryophyta; o__Magnoliophyta; f__Magnoliophyta; g__Magnoliophyta	0.999999
18S_rRNA::k141_3280686:0-634(+)	417	d__Eukaryota; p__Phragmoplastophyta; c__Embryophyta; o__Magnoliophyta; f__Magnoliophyta; g__Magnoliophyta; s__Brassica_rapa	0.743083
18S_rRNA::k141_3060617:0-634(+)	417	d__Eukaryota; p__Phragmoplastophyta; c__Embryophyta; o__Magnoliophyta; f__Magnoliophyta; g__Magnoliophyta; s__Brassica_rapa	0.787141
18S_rRNA::NODE_538436_length_613_cov_16.345878:0-613(-)	417	d__Eukaryota; p__Phragmoplastophyta; c__Embryophyta; o__Magnoliophyta; f__Magnoliophyta; g__Magnoliophyta; s__Brassica_rapa	0.755795
18S_rRNA::k141_19451875:4371-6008(+)	417	d__Eukaryota; p__Phragmoplastophyta; c__Embryophyta; o__Magnoliophyta; f__Magnoliophyta; g__Magnoliophyta; s__Carallia_brachiata	0.731904
18S_rRNA::k141_18717779:0-501(-)	418	d__Eukaryota; p__Phragmoplastophyta; c__Embryophyta; o__Magnoliophyta; f__Magnoliophyta; g__Magnoliophyta; s__Zea_mays	0.992901
18S_rRNA::k141_354585:3-614(-)	421	d__Eukaryota; p__Platyhelminthes; c__Rhabditophora; o__Macrostomida; f__Macrostomida; g__Macrostomida	1
18S_rRNA::k141_1194865:1-1046(-)	421	d__Eukaryota; p__Platyhelminthes; c__Rhabditophora; o__Macrostomida; f__Macrostomida; g__Macrostomida	1
18S_rRNA::k141_3151971:790-2162(+)	421	d__Eukaryota; p__Platyhelminthes; c__Rhabditophora; o__Macrostomida; f__Macrostomida; g__Macrostomida	1
18S_rRNA::k141_3143036:1-817(+)	407	d__Eukaryota; p__Protalveolata; c__Perkinsidae; o__A31; f__A31; g__A31; s__uncultured_eukaryote	0.999007
18S_rRNA::k141_3083495:26-905(+)	405	d__Eukaryota; p__Protalveolata; c__Perkinsidae; o__A31; f__A31; g__A31; s__uncultured_freshwater	0.898054
18S_rRNA::k141_14946235:1-964(-)	405	d__Eukaryota; p__Protalveolata; c__Perkinsidae; o__A31; f__A31; g__A31; s__uncultured_freshwater	0.864892
18S_rRNA::k141_2274691:13-1823(-)	417	d__Eukaryota; p__Rotifera; c__Bdelloidea	0.999954
18S_rRNA::k141_1318153:299-2104(+)	422	d__Eukaryota; p__Rotifera; c__Monogononta; o__Ploimida; f__Ploimida; g__Ploimida	0.988216
18S_rRNA::k141_572414:0-1676(-)	422	d__Eukaryota; p__Rotifera; c__Monogononta; o__Ploimida; f__Ploimida; g__Ploimida	0.994711
18S_rRNA::k141_1264838:1-1299(+)	422	d__Eukaryota; p__Rotifera; c__Monogononta; o__Ploimida; f__Ploimida; g__Ploimida	0.974431
18S_rRNA::k141_20535:0-1246(-)	422	d__Eukaryota; p__Rotifera; c__Monogononta; o__Ploimida; f__Ploimida; g__Ploimida	0.985194
18S_rRNA::k141_521719:2-1297(+)	422	d__Eukaryota; p__Rotifera; c__Monogononta; o__Ploimida; f__Ploimida; g__Ploimida	0.98405
18S_rRNA::k141_1939074:1743-3550(+)	422	d__Eukaryota; p__Rotifera; c__Monogononta; o__Ploimida; f__Ploimida; g__Ploimida	0.982622
18S_rRNA::k141_782510:3-517(-)	422	d__Eukaryota; p__Rotifera; c__Monogononta; o__Ploimida; f__Ploimida; g__Ploimida	0.974093
18S_rRNA::NODE_58938_length_1546_cov_2.987257:0-1545(-)	422	d__Eukaryota; p__Rotifera; c__Monogononta; o__Ploimida; f__Ploimida; g__Ploimida	0.969403
18S_rRNA::NODE_169706_length_881_cov_3.601695:0-881(+)	422	d__Eukaryota; p__Rotifera; c__Monogononta; o__Ploimida; f__Ploimida; g__Ploimida	0.990437
18S_rRNA::NODE_104032_length_1400_cov_8.463197:0-1400(-)	421	d__Eukaryota; p__Rotifera; c__Monogononta; o__Ploimida; f__Ploimida; g__Ploimida	0.98714
18S_rRNA::k141_807204:1-1064(+)	422	d__Eukaryota; p__Rotifera; c__Monogononta; o__Ploimida; f__Ploimida; g__Ploimida; s__uncultured_eukaryote	0.74685
18S_rRNA::k141_1219274:363-2170(+)	422	d__Eukaryota; p__Rotifera; c__Monogononta; o__Ploimida; f__Ploimida; g__Ploimida; s__uncultured_metazoan	0.766813
18S_rRNA::k141_839342:460-1560(+)	435	d__Eukaryota; p__SAR; c__Labyrinthulomycetes; o__Labyrinthulomycetes; f__Labyrinthulomycetes; g__Sorodiplophrys	1
18S_rRNA::k141_6267490:0-564(-)	435	d__Eukaryota; p__SAR; c__Labyrinthulomycetes; o__Labyrinthulomycetes; f__Labyrinthulomycetes; g__Sorodiplophrys	1
18S_rRNA::k141_7924409:128-2101(-)	470	d__Eukaryota; p__uncultured; c__uncultured; o__uncultured; f__uncultured; g__uncultured; s__marine_metagenome	1
18S_rRNA::k141_9831522:3929-5175(+)	431	d__Eukaryota; p__uncultured; c__uncultured; o__uncultured; f__uncultured; g__uncultured; s__uncultured_fungus	0.999927
18S_rRNA::k141_4381581:720-2587(-)	425	d__Eukaryota; p__Vertebrata; c__Mammalia; o__Mammalia; f__Mammalia; g__Mammalia	0.999986
18S_rRNA::k141_20614298:246-2112(-)	425	d__Eukaryota; p__Vertebrata; c__Mammalia; o__Mammalia; f__Mammalia; g__Mammalia	0.999989
18S_rRNA::NODE_338642_length_780_cov_24.835862:0-780(-)	425	d__Eukaryota; p__Vertebrata; c__Mammalia; o__Mammalia; f__Mammalia; g__Mammalia	0.999898
18S_rRNA::k141_3586090:2862-4657(+)	414	d__Eukaryota	1
18S_rRNA::k141_1531895:1194-3038(+)	399	d__Eukaryota	0.999996
18S_rRNA::k141_1305830:17-1723(-)	513	d__Eukaryota	0.999781
18S_rRNA::k141_978376:8-1035(-)	457	d__Eukaryota	0.999979
18S_rRNA::k141_3098875:1-1247(+)	413	d__Eukaryota	1
18S_rRNA::k141_2969279:0-493(+)	424	d__Eukaryota	1
18S_rRNA::k141_3041447:7-1395(-)	412	d__Eukaryota	1
18S_rRNA::k141_1379497:0-989(-)	422	d__Eukaryota	1
18S_rRNA::k141_2361230:0-582(+)	389	d__Eukaryota	0.995988
18S_rRNA::k141_2368765:14262-15685(+)	541	d__Eukaryota	0.999661
18S_rRNA::k141_2045563:0-593(+)	428	d__Eukaryota	1
18S_rRNA::k141_2667853:1395-3398(+)	513	d__Eukaryota	0.999757
18S_rRNA::k141_2889727:1-1564(-)	405	d__Eukaryota	1
18S_rRNA::k141_5739280:2324-4056(-)	470	d__Eukaryota	0.999951
18S_rRNA::k141_2337353:0-1071(-)	405	d__Eukaryota	1
18S_rRNA::k141_6562959:11-1347(+)	527	d__Eukaryota	0.99995
18S_rRNA::k141_538266:6932-8357(+)	543	d__Eukaryota	0.999174
18S_rRNA::k141_5354371:9-1852(-)	416	d__Eukaryota	1
18S_rRNA::k141_4784663:0-1113(-)	431	d__Eukaryota	1
18S_rRNA::k141_6046240:0-953(-)	469	d__Eukaryota	1
18S_rRNA::k141_1330622:376-2093(+)	308	d__Eukaryota	0.996734
18S_rRNA::k141_5366742:0-702(+)	448	d__Eukaryota	0.996769
18S_rRNA::k141_6300333:4464-5391(-)	770	d__Eukaryota	0.998693
18S_rRNA::k141_1264522:42-1993(-)	485	d__Eukaryota	1
18S_rRNA::k141_3557829:2019-4112(+)	538	d__Eukaryota	1
18S_rRNA::k141_15839487:1506-3472(+)	495	d__Eukaryota	0.999965
18S_rRNA::k141_7756329:7-1787(+)	525	d__Eukaryota	0.999962
18S_rRNA::k141_15938280:1864-3900(-)	448	d__Eukaryota	0.997033
18S_rRNA::k141_14202316:256-1911(-)	506	d__Eukaryota	0.997969
18S_rRNA::k141_10675164:383-2100(+)	304	d__Eukaryota	0.996778
18S_rRNA::k141_17497690:107-2083(+)	431	d__Eukaryota	0.990078
18S_rRNA::k141_8494506:1432-2965(-)	416	d__Eukaryota	0.99972
18S_rRNA::k141_5291459:0-1253(-)	428	d__Eukaryota	1
18S_rRNA::k141_880697:0-1181(-)	411	d__Eukaryota	1
18S_rRNA::k141_9828097:0-1109(-)	377	d__Eukaryota	0.999992
18S_rRNA::k141_22040258:1-991(-)	405	d__Eukaryota	1
18S_rRNA::k141_13167248:0-981(+)	461	d__Eukaryota	1
18S_rRNA::k141_2513210:3-882(+)	390	d__Eukaryota	0.998152
18S_rRNA::k141_3830341:0-787(+)	429	d__Eukaryota	0.999998
18S_rRNA::k141_5493419:0-638(+)	422	d__Eukaryota	1
18S_rRNA::k141_10259748:0-674(+)	462	d__Eukaryota	0.999999
18S_rRNA::k141_5749383:120-866(+)	389	d__Eukaryota	0.995954
18S_rRNA::NODE_23078_length_2907_cov_4.497896:591-2404(+)	399	d__Eukaryota	0.999999
18S_rRNA::NODE_467939_length_484_cov_1.391608:1-484(+)	306	d__Eukaryota	0.996687
18S_rRNA::NODE_19315_length_2872_cov_5.385517:766-2769(+)	513	d__Eukaryota	0.99976
18S_rRNA::NODE_169457_length_958_cov_5.078627:0-958(+)	405	d__Eukaryota	1
18S_rRNA::NODE_405045_length_688_cov_2.947867:0-688(-)	528	d__Eukaryota	0.999963
18S_rRNA::NODE_45708_length_2295_cov_3.339732:1135-2037(+)	391	d__Eukaryota	0.993094
18S_rRNA::NODE_625639_length_588_cov_1.266417:22-587(-)	290	d__Eukaryota	0.976497
18S_rRNA::NODE_175247_length_1272_cov_2.826623:66-1272(+)	513	d__Eukaryota	0.999905
18S_rRNA::NODE_464893_length_681_cov_2.552716:27-670(+)	299	d__Eukaryota	0.995772

## Sheet: Table S5. MAGs info.
Table S5. Features of prokaryotic metagenome-assembled genomes (MAGs).
Genome	Phylum	Family	Completeness	Contamination	Contig number	Contig N50 (bp)	Genome zize (bp)	GC Content	Coding Density	Taxonomy_lineage
GCA_020431445.1	p__Halobacteriota	f__Methanoregulaceae	85.47	0.41	286	9957	1853046	0.55	0.88	d__Archaea;p__Halobacteriota;c__Methanomicrobia;o__Methanomicrobiales;f__Methanoregulaceae;g__SD8;s__SD8 sp018432765
GCA_020430505.1	p__Nanoarchaeota	f__GW2011-AR1	89.76	0.06	31	56333	745721	0.32	0.913	d__Archaea;p__Nanoarchaeota;c__Nanoarchaeia;o__Pacearchaeales;f__GW2011-AR1;g__EX4484-71;s__EX4484-71 sp020430505
bin.490	p__Nanoarchaeota	f__GW2011-AR1	80.52	0.41	17	67710	586419	0.32	0.905	d__Archaea;p__Nanoarchaeota;c__Nanoarchaeia;o__Pacearchaeales;f__GW2011-AR1;g__SICU01;s__
GCA_020430475.1	p__Nanoarchaeota	f__GW2011-AR1	59.65	0.61	205	3108	596582	0.36	0.925	d__Archaea;p__Nanoarchaeota;c__Nanoarchaeia;o__Pacearchaeales;f__GW2011-AR1;g__UBA73;s__
GCA_023898365.1	p__Nanoarchaeota	f__GCA-023898365	93.63	0.16	1	1131583	1131583	0.4	0.93	d__Archaea;p__Nanoarchaeota;c__Nanoarchaeia;o__Woesearchaeales;f__GCA-023898365;g__GCA-023898365;s__GCA-023898365 sp023898365
GCA_020637495.1	p__Nanoarchaeota	f__JACJVV01	93.81	0.03	6	712229	1322844	0.38	0.916	d__Archaea;p__Nanoarchaeota;c__Nanoarchaeia;o__Woesearchaeales;f__JACJVV01;g__JACJVV01;s__JACJVV01 sp020637495
GCA_020637435.1	p__Nanoarchaeota	f__JACJVW01	75.38	0.55	5	782209	1133783	0.45	0.93	d__Archaea;p__Nanoarchaeota;c__Nanoarchaeia;o__Woesearchaeales;f__JACJVW01;g__JACJVW01;s__JACJVW01 sp020637435
GCA_020430425.1	p__Nanoarchaeota	f__SKGA01	99.14	0.09	130	12030	1030004	0.42	0.925	d__Archaea;p__Nanoarchaeota;c__Nanoarchaeia;o__Woesearchaeales;f__SKGA01;g__SKGA01;s__SKGA01 sp020430425
GCA_020430455.1	p__Nanoarchaeota	f__UBA583	87.03	5.32	515	4942	2018573	0.26	0.89	d__Archaea;p__Nanoarchaeota;c__Nanoarchaeia;o__Woesearchaeales;f__UBA583;g__UBA583;s__
bin.1222	p__Nanoarchaeota	f__UBA583	92.03	2.97	269	13353	1851369	0.26	0.882	d__Archaea;p__Nanoarchaeota;c__Nanoarchaeia;o__Woesearchaeales;f__UBA583;g__UBA583;s__
GCA_023898345.1	p__Nanoarchaeota	f__UBA583	94.35	0.75	1	1540096	1540096	0.37	0.909	d__Archaea;p__Nanoarchaeota;c__Nanoarchaeia;o__Woesearchaeales;f__UBA583;g__UBA583;s__UBA583 sp002505525
GCA_020431985.1	p__Thermoproteota	f__Nitrosopumilaceae	96.45	2.48	264	10885	1818473	0.37	0.888	d__Archaea;p__Thermoproteota;c__Nitrososphaeria;o__Nitrososphaerales;f__Nitrosopumilaceae;g__Nitrosarchaeum_A;s__Nitrosarchaeum_A sp020431985
GCA_020431995.1	p__Thermoproteota	f__Nitrosopumilaceae	99.16	0.24	128	21607	1731429	0.38	0.864	d__Archaea;p__Thermoproteota;c__Nitrososphaeria;o__Nitrososphaerales;f__Nitrosopumilaceae;g__Nitrosopumilus;s__Nitrosopumilus sp020431995
GCA_020440605.1	p__4484-113	f__JAFGCY01	87.37	0.78	120	182458	4007528	0.62	0.896	d__Bacteria;p__4484-113;c__4484-113;o__4484-113;f__JAFGCY01;g__JAHEFU01;s__JAHEFU01 sp020440605
GCA_020440665.1	p__4484-113	f__JAFGCY01	95.03	1.72	178	100500	4001740	0.61	0.901	d__Bacteria;p__4484-113;c__4484-113;o__4484-113;f__JAFGCY01;g__JAHEFU01;s__JAHEFU01 sp022646745
GCA_020440645.1	p__4484-113	f__JAFGCY01	92.88	0.91	187	53983	3962501	0.61	0.9	d__Bacteria;p__4484-113;c__4484-113;o__4484-113;f__JAFGCY01;g__JAHEFU01;s__JAHEFU01 sp022646745
GCA_020637395.1	p__AABM5-125-24	f__RPQS01	87.53	0.05	5	1932077	2428212	0.56	0.935	d__Bacteria;p__AABM5-125-24;c__RPQS01;o__RPQS01;f__RPQS01;g__JABWCQ01;s__JABWCQ01 sp020637395
GCA_020637445.1	p__AABM5-125-24	f__RPQS01	96.41	0.33	4	1905518	3091884	0.53	0.926	d__Bacteria;p__AABM5-125-24;c__RPQS01;o__RPQS01;f__RPQS01;g__JABWCQ01;s__JABWCQ01 sp020637445
GCA_020439825.1	p__Acidobacteriota	f__Pyrinomonadaceae	78.42	0.33	907	4194	3394095	0.47	0.877	d__Bacteria;p__Acidobacteriota;c__Blastocatellia;o__Pyrinomonadales;f__Pyrinomonadaceae;g__Aridibacter;s__
bin.1668	p__Acidobacteriota	f__Pyrinomonadaceae	61.81	1.72	742	3282	2273112	0.55	0.923	d__Bacteria;p__Acidobacteriota;c__Blastocatellia;o__Pyrinomonadales;f__Pyrinomonadaceae;g__OLB17;s__
bin.1729	p__Acidobacteriota	f__Pyrinomonadaceae	97.87	1.37	120	36066	2762257	0.54	0.926	d__Bacteria;p__Acidobacteriota;c__Blastocatellia;o__Pyrinomonadales;f__Pyrinomonadaceae;g__OLB17;s__OLB17 sp015075585
GCA_020439765.1	p__Acidobacteriota	f__Acanthopleuribacteraceae	94.9	0.7	487	19781	5785093	0.51	0.914	d__Bacteria;p__Acidobacteriota;c__Holophagae;o__Acanthopleuribacterales;f__Acanthopleuribacteraceae;g__JACJWC01;s__JACJWC01 sp020637335
GCA_020439745.1	p__Acidobacteriota	f__Acanthopleuribacteraceae	97.27	0.29	65	336300	5135038	0.52	0.938	d__Bacteria;p__Acidobacteriota;c__Holophagae;o__Acanthopleuribacterales;f__Acanthopleuribacteraceae;g__JAGQSC01;s__JAGQSC01 sp020439745
GCA_020439785.1	p__Acidobacteriota	f__UBA6623	79.1	6.72	765	7832	4780421	0.66	0.935	d__Bacteria;p__Acidobacteriota;c__Terriglobia;o__Bryobacterales;f__UBA6623;g__RI-231;s__
bin.234	p__Acidobacteriota	f__UBA5704	68.58	0.79	741	4983	3181666	0.72	0.916	d__Bacteria;p__Acidobacteriota;c__Thermoanaerobaculia;o__UBA5704;f__UBA5704;g__JACTMI01;s__
GCA_020439705.1	p__Acidobacteriota	f__UBA5704	70.32	1.71	1955	3463	5598052	0.67	0.899	d__Bacteria;p__Acidobacteriota;c__Thermoanaerobaculia;o__UBA5704;f__UBA5704;g__JAHZIX01;s__
GCA_020439725.1	p__Acidobacteriota	f__UBA5704	82.32	4.48	866	7893	5370608	0.69	0.89	d__Bacteria;p__Acidobacteriota;c__Thermoanaerobaculia;o__UBA5704;f__UBA5704;g__JAHZIX01;s__JAHZIX01 sp020439725
bin.649	p__Acidobacteriota	f__UBA2999	82.48	2.24	591	11492	5056395	0.69	0.929	d__Bacteria;p__Acidobacteriota;c__Vicinamibacteria;o__Vicinamibacterales;f__UBA2999;g__WHSN01;s__
bin.635	p__Actinomycetota	f__Ilumatobacteraceae	84.78	2.48	282	16668	3258400	0.7	0.942	d__Bacteria;p__Actinomycetota;c__Acidimicrobiia;o__Acidimicrobiales;f__Ilumatobacteraceae;g__;s__
GCA_020439405.1	p__Actinomycetota	f__Ilumatobacteraceae	79.59	3.05	1030	9658	4449525	0.69	0.916	d__Bacteria;p__Actinomycetota;c__Acidimicrobiia;o__Acidimicrobiales;f__Ilumatobacteraceae;g__Ilumatobacter;s__Ilumatobacter sp020439405
bin.1829	p__Actinomycetota	f__Ilumatobacteraceae	71.72	2.12	686	6277	3428518	0.71	0.938	d__Bacteria;p__Actinomycetota;c__Acidimicrobiia;o__Acidimicrobiales;f__Ilumatobacteraceae;g__UBA668;s__
GCA_020637295.1	p__Actinomycetota	f__Ilumatobacteraceae	92.71	2.78	39	236190	4141232	0.71	0.932	d__Bacteria;p__Actinomycetota;c__Acidimicrobiia;o__Acidimicrobiales;f__Ilumatobacteraceae;g__UBA668;s__UBA668 sp020637295
bin.1959	p__Actinomycetota	f__Ilumatobacteraceae	49.89	8.98	2739	1812	4850484	0.71	0.936	d__Bacteria;p__Actinomycetota;c__Acidimicrobiia;o__Acidimicrobiales;f__Ilumatobacteraceae;g__VFMC01;s__
GCA_020637235.1	p__Actinomycetota	f__Ilumatobacteraceae	94.69	0.15	32	227145	4504869	0.71	0.928	d__Bacteria;p__Actinomycetota;c__Acidimicrobiia;o__Acidimicrobiales;f__Ilumatobacteraceae;g__VFMC01;s__VFMC01 sp020637235
bin.888	p__Actinomycetota	f__JAAYBP01	91.41	0.77	389	14006	4106638	0.74	0.932	d__Bacteria;p__Actinomycetota;c__Acidimicrobiia;o__Acidimicrobiales;f__JAAYBP01;g__Aquihabitans;s__Aquihabitans sp019639095
bin.622	p__Actinomycetota	f__JAAYBP01	94.5	1.85	180	26375	3068445	0.68	0.909	d__Bacteria;p__Actinomycetota;c__Acidimicrobiia;o__Acidimicrobiales;f__JAAYBP01;g__JAAZBK01;s__JAAZBK01 sp020439505
GCA_020439655.1	p__Actinomycetota	f__JAAYBP01	49.15	2.17	770	4469	2927344	0.71	0.868	d__Bacteria;p__Actinomycetota;c__Acidimicrobiia;o__Acidimicrobiales;f__JAAYBP01;g__JAGQSI01;s__
GCA_020439615.1	p__Actinomycetota	f__JAAYBP01	58.43	2.06	702	5539	3111516	0.73	0.873	d__Bacteria;p__Actinomycetota;c__Acidimicrobiia;o__Acidimicrobiales;f__JAAYBP01;g__JAGQSI01;s__
GCA_020439585.1	p__Actinomycetota	f__JAAYBP01	55.36	1.77	684	5080	2629280	0.73	0.89	d__Bacteria;p__Actinomycetota;c__Acidimicrobiia;o__Acidimicrobiales;f__JAAYBP01;g__JAGQSI01;s__
GCA_020439525.1	p__Actinomycetota	f__JAAYBP01	74.88	1.85	476	10995	3741649	0.74	0.924	d__Bacteria;p__Actinomycetota;c__Acidimicrobiia;o__Acidimicrobiales;f__JAAYBP01;g__JAGQSI01;s__JAGQSI01 sp020439525
GCA_020439605.1	p__Actinomycetota	f__JAAYBP01	70.25	2.66	556	6749	2330754	0.59	0.938	d__Bacteria;p__Actinomycetota;c__Acidimicrobiia;o__Acidimicrobiales;f__JAAYBP01;g__JAGQSI01;s__JAGQSI01 sp020439605
GCA_020439555.1	p__Actinomycetota	f__JAAYBP01	76.74	1.79	457	9612	3208752	0.68	0.925	d__Bacteria;p__Actinomycetota;c__Acidimicrobiia;o__Acidimicrobiales;f__JAAYBP01;g__JAGQSN01;s__JAGQSN01 sp020439555
bin.519	p__Actinomycetota	f__JAEUJM01	96.9	2.53	191	56073	5064615	0.73	0.927	d__Bacteria;p__Actinomycetota;c__Acidimicrobiia;o__Acidimicrobiales;f__JAEUJM01;g__JAEUJM01;s__
GCA_020439545.1	p__Actinomycetota	f__JAEUJM01	73.36	3.5	771	7845	4528973	0.74	0.892	d__Bacteria;p__Actinomycetota;c__Acidimicrobiia;o__Acidimicrobiales;f__JAEUJM01;g__JAEUJM01;s__JAEUJM01 sp020637195
GCA_020439465.1	p__Actinomycetota	f__JAHEJN01	64.75	5.84	549	10800	3998914	0.69	0.937	d__Bacteria;p__Actinomycetota;c__Acidimicrobiia;o__Acidimicrobiales;f__JAHEJN01;g__;s__
bin.1688	p__Actinomycetota	f__Microtrichaceae	92.29	1.03	254	17595	3181135	0.7	0.939	d__Bacteria;p__Actinomycetota;c__Acidimicrobiia;o__Acidimicrobiales;f__Microtrichaceae;g__;s__
GCA_020637215.1	p__Actinomycetota	f__Microtrichaceae	91.79	0.15	20	401996	3385620	0.71	0.915	d__Bacteria;p__Actinomycetota;c__Acidimicrobiia;o__Acidimicrobiales;f__Microtrichaceae;g__AWTP1-35;s__AWTP1-35 sp003962875
bin.2029	p__Actinomycetota	f__Microtrichaceae	51.19	9.49	2583	1492	4053795	0.61	0.909	d__Bacteria;p__Actinomycetota;c__Acidimicrobiia;o__Acidimicrobiales;f__Microtrichaceae;g__JAGQSZ01;s__
GCA_020439285.1	p__Actinomycetota	f__Microtrichaceae	76.39	3.74	519	11449	3207683	0.6	0.92	d__Bacteria;p__Actinomycetota;c__Acidimicrobiia;o__Acidimicrobiales;f__Microtrichaceae;g__JAGQSZ01;s__JAGQSZ01 sp020439285
bin.723	p__Actinomycetota	f__Microtrichaceae	97.18	0.04	171	39007	3423093	0.67	0.909	d__Bacteria;p__Actinomycetota;c__Acidimicrobiia;o__Acidimicrobiales;f__Microtrichaceae;g__JAMLGJ01;s__JAMLGJ01 sp023957995
GCA_020439305.1	p__Actinomycetota	f__Microtrichaceae	79.57	2.08	608	6311	2949108	0.69	0.929	d__Bacteria;p__Actinomycetota;c__Acidimicrobiia;o__Acidimicrobiales;f__Microtrichaceae;g__JAMLGJ01;s__JAMLGJ01 sp023958095
GCA_020439225.1	p__Actinomycetota	f__Microtrichaceae	83.64	1.3	411	12804	3319997	0.66	0.862	d__Bacteria;p__Actinomycetota;c__Acidimicrobiia;o__Acidimicrobiales;f__Microtrichaceae;g__JAMLGM01;s__JAMLGM01 sp023957975
GCA_020439265.1	p__Actinomycetota	f__Microtrichaceae	49.26	0.38	1035	3541	3084708	0.7	0.89	d__Bacteria;p__Actinomycetota;c__Acidimicrobiia;o__Acidimicrobiales;f__Microtrichaceae;g__Microthrix;s__
bin.483	p__Actinomycetota	f__Microtrichaceae	94.62	0.11	138	48059	3859096	0.67	0.919	d__Bacteria;p__Actinomycetota;c__Acidimicrobiia;o__Acidimicrobiales;f__Microtrichaceae;g__SSF14;s__SSF14 sp019694615
GCA_020439485.1	p__Actinomycetota	f__TK06	77.42	0.99	777	6678	3889074	0.65	0.925	d__Bacteria;p__Actinomycetota;c__Acidimicrobiia;o__Acidimicrobiales;f__TK06;g__JAAETH01;s__JAAETH01 sp020439485
GCA_020439175.1	p__Actinomycetota	f__UBA8139	94.3	1.49	562	9406	3830072	0.72	0.937	d__Bacteria;p__Actinomycetota;c__Acidimicrobiia;o__Acidimicrobiales;f__UBA8139;g__JAGQTE01;s__JAGQTE01 sp020439175
bin.1712	p__Actinomycetota	f__JAGNEX01	68.78	2.65	751	4044	2691669	0.62	0.893	d__Bacteria;p__Actinomycetota;c__Acidimicrobiia;o__IMCC26256;f__JAGNEX01;g__JAGNEX01;s__JAGNEX01 sp018003035
bin.840	p__Actinomycetota	f__JAGNEX01	95.84	0.28	54	158856	3410239	0.62	0.885	d__Bacteria;p__Actinomycetota;c__Acidimicrobiia;o__IMCC26256;f__JAGNEX01;g__JAGNEX01;s__JAGNEX01 sp020637365
GCA_020439145.1	p__Actinomycetota	f__UBA5794	70.4	3.26	610	3287	1841682	0.64	0.937	d__Bacteria;p__Actinomycetota;c__Acidimicrobiia;o__UBA5794;f__UBA5794;g__UBA5794;s__
GCA_020439125.1	p__Actinomycetota	f__Dermatophilaceae	70.53	4.85	694	6826	3685970	0.72	0.868	d__Bacteria;p__Actinomycetota;c__Actinomycetia;o__Actinomycetales;f__Dermatophilaceae;g__Austwickia;s__Austwickia sp020161845
bin.1885	p__Actinomycetota	f__Dermatophilaceae	88.8	0.97	335	17788	3638449	0.69	0.92	d__Bacteria;p__Actinomycetota;c__Actinomycetia;o__Actinomycetales;f__Dermatophilaceae;g__JADJVJ01;s__
bin.1267	p__Actinomycetota	f__Dermatophilaceae	97.7	0.67	125	41817	3504048	0.72	0.913	d__Bacteria;p__Actinomycetota;c__Actinomycetia;o__Actinomycetales;f__Dermatophilaceae;g__Phosphoribacter;s__
GCA_020637125.1	p__Actinomycetota	f__Dermatophilaceae	99.98	0.08	7	734935	2900078	0.69	0.923	d__Bacteria;p__Actinomycetota;c__Actinomycetia;o__Actinomycetales;f__Dermatophilaceae;g__Phycicoccus_A;s__Phycicoccus_A elongatus
GCA_020439105.1	p__Actinomycetota	f__Dermatophilaceae	65.11	2.12	557	6960	2863009	0.69	0.865	d__Bacteria;p__Actinomycetota;c__Actinomycetia;o__Actinomycetales;f__Dermatophilaceae;g__Tetrasphaera_A;s__Tetrasphaera_A australiensis
GCA_020439035.1	p__Actinomycetota	f__Microbacteriaceae	72.24	1.1	335	8911	2158693	0.69	0.912	d__Bacteria;p__Actinomycetota;c__Actinomycetia;o__Actinomycetales;f__Microbacteriaceae;g__Leucobacter;s__Leucobacter sp020439035
GCA_020439065.1	p__Actinomycetota	f__Microbacteriaceae	68.66	3.42	462	9484	2261287	0.69	0.911	d__Bacteria;p__Actinomycetota;c__Actinomycetia;o__Actinomycetales;f__Microbacteriaceae;g__Microbacterium;s__Microbacterium sp020439065
GCA_020438985.1	p__Actinomycetota	f__Microbacteriaceae	51.79	4.26	917	2968	2329317	0.65	0.919	d__Bacteria;p__Actinomycetota;c__Actinomycetia;o__Actinomycetales;f__Microbacteriaceae;g__Terrimesophilobacter;s__Terrimesophilobacter sp017306245
bin.95	p__Actinomycetota	f__Mycobacteriaceae	99.83	0.06	71	109434	4826873	0.66	0.906	d__Bacteria;p__Actinomycetota;c__Actinomycetia;o__Mycobacteriales;f__Mycobacteriaceae;g__Gordonia;s__Gordonia sp020438995
bin.409	p__Actinomycetota	f__Mycobacteriaceae	73.18	3.1	335	13274	3730996	0.67	0.916	d__Bacteria;p__Actinomycetota;c__Actinomycetia;o__Mycobacteriales;f__Mycobacteriaceae;g__Mycobacterium;s__
bin.2322	p__Actinomycetota	f__Mycobacteriaceae	91.93	2.58	219	23840	3896931	0.67	0.922	d__Bacteria;p__Actinomycetota;c__Actinomycetia;o__Mycobacteriales;f__Mycobacteriaceae;g__Mycobacterium;s__
bin.1354	p__Actinomycetota	f__Mycobacteriaceae	99.97	0.72	131	67119	4233925	0.68	0.917	d__Bacteria;p__Actinomycetota;c__Actinomycetia;o__Mycobacteriales;f__Mycobacteriaceae;g__Mycobacterium;s__
GCA_020438775.1	p__Actinomycetota	f__Mycobacteriaceae	99.27	0.62	102	69384	4178053	0.69	0.917	d__Bacteria;p__Actinomycetota;c__Actinomycetia;o__Mycobacteriales;f__Mycobacteriaceae;g__Mycobacterium;s__Mycobacterium insubricum
bin.565	p__Actinomycetota	f__Mycobacteriaceae	92.92	0.21	346	21255	4285503	0.69	0.916	d__Bacteria;p__Actinomycetota;c__Actinomycetia;o__Mycobacteriales;f__Mycobacteriaceae;g__Mycobacterium;s__Mycobacterium sp020438785
GCA_020438845.1	p__Actinomycetota	f__Mycobacteriaceae	99.76	2.35	118	81853	4526814	0.65	0.921	d__Bacteria;p__Actinomycetota;c__Actinomycetia;o__Mycobacteriales;f__Mycobacteriaceae;g__Mycobacterium;s__Mycobacterium sp020438845
GCA_020438895.1	p__Actinomycetota	f__Mycobacteriaceae	76.93	0.6	463	12130	3364265	0.67	0.925	d__Bacteria;p__Actinomycetota;c__Actinomycetia;o__Mycobacteriales;f__Mycobacteriaceae;g__Mycobacterium;s__Mycobacterium sp020438895
GCA_020438905.1	p__Actinomycetota	f__Mycobacteriaceae	84.9	0.3	189	33580	3685382	0.68	0.914	d__Bacteria;p__Actinomycetota;c__Actinomycetia;o__Mycobacteriales;f__Mycobacteriaceae;g__Mycobacterium;s__Mycobacterium sp020438905
GCA_020438915.1	p__Actinomycetota	f__Mycobacteriaceae	64.45	0.22	605	6863	3335365	0.66	0.911	d__Bacteria;p__Actinomycetota;c__Actinomycetia;o__Mycobacteriales;f__Mycobacteriaceae;g__Mycobacterium;s__Mycobacterium sp020438915
GCA_020439025.1	p__Actinomycetota	f__Mycobacteriaceae	83.95	2.47	449	14448	3835356	0.68	0.896	d__Bacteria;p__Actinomycetota;c__Actinomycetia;o__Mycobacteriales;f__Mycobacteriaceae;g__Mycobacterium;s__Mycobacterium sp020439025
GCA_020637165.1	p__Actinomycetota	f__Mycobacteriaceae	94.5	0.17	32	397104	3847137	0.68	0.914	d__Bacteria;p__Actinomycetota;c__Actinomycetia;o__Mycobacteriales;f__Mycobacteriaceae;g__Mycobacterium;s__Mycobacterium sp020637165
GCA_020438795.1	p__Actinomycetota	f__GCA-2699445	88.1	3.63	212	67778	3582746	0.66	0.906	d__Bacteria;p__Actinomycetota;c__Actinomycetia;o__Nanopelagicales;f__GCA-2699445;g__JAGQTY01;s__JAGQTY01 sp020438795
GCA_020637055.1	p__Actinomycetota	f__UBA10799	92.96	0	6	852793	2666754	0.67	0.93	d__Bacteria;p__Actinomycetota;c__Actinomycetia;o__Nanopelagicales;f__UBA10799;g__JACJWR01;s__JACJWR01 sp020637055
GCA_020438765.1	p__Actinomycetota	f__UBA10799	60.33	7.83	594	8689	2571280	0.67	0.919	d__Bacteria;p__Actinomycetota;c__Actinomycetia;o__Nanopelagicales;f__UBA10799;g__JADKAV01;s__
GCA_020637025.1	p__Actinomycetota	f__UBA10799	97.47	0.26	10	939756	3328661	0.66	0.904	d__Bacteria;p__Actinomycetota;c__Actinomycetia;o__Nanopelagicales;f__UBA10799;g__JADKAV01;s__JADKAV01 sp016719135
bin.564	p__Actinomycetota	f__UBA10799	88.57	0.22	108	45664	3050036	0.67	0.915	d__Bacteria;p__Actinomycetota;c__Actinomycetia;o__Nanopelagicales;f__UBA10799;g__JADKAV01;s__JADKAV01 sp020636995
bin.2353	p__Actinomycetota	f__Nocardioidaceae	51.18	0.5	752	2085	1489401	0.62	0.936	d__Bacteria;p__Actinomycetota;c__Actinomycetia;o__Propionibacteriales;f__Nocardioidaceae;g__Marmoricola;s__
bin.1696	p__Actinomycetota	f__Nocardioidaceae	94.24	0.88	242	16190	2670684	0.65	0.927	d__Bacteria;p__Actinomycetota;c__Actinomycetia;o__Propionibacteriales;f__Nocardioidaceae;g__Marmoricola;s__
bin.377	p__Actinomycetota	f__Nocardioidaceae	93.63	2.74	139	31148	2450831	0.61	0.929	d__Bacteria;p__Actinomycetota;c__Actinomycetia;o__Propionibacteriales;f__Nocardioidaceae;g__Marmoricola;s__Marmoricola sp020636935
bin.629	p__Actinomycetota	f__Nocardioidaceae	64.38	5.85	347	8183	2436755	0.69	0.907	d__Bacteria;p__Actinomycetota;c__Actinomycetia;o__Propionibacteriales;f__Nocardioidaceae;g__Nocardioides;s__
bin.394	p__Actinomycetota	f__Nocardioidaceae	81.53	2.24	608	6540	3353078	0.7	0.906	d__Bacteria;p__Actinomycetota;c__Actinomycetia;o__Propionibacteriales;f__Nocardioidaceae;g__Nocardioides;s__
bin.1824	p__Actinomycetota	f__Nocardioidaceae	51.05	3.91	693	3112	2054470	0.7	0.943	d__Bacteria;p__Actinomycetota;c__Actinomycetia;o__Propionibacteriales;f__Nocardioidaceae;g__Nocardioides;s__
bin.1674	p__Actinomycetota	f__Nocardioidaceae	59.6	0.26	344	8172	2440030	0.69	0.92	d__Bacteria;p__Actinomycetota;c__Actinomycetia;o__Propionibacteriales;f__Nocardioidaceae;g__Nocardioides;s__
GCA_020438665.1	p__Actinomycetota	f__Nocardioidaceae	65.95	3.75	745	7558	4209018	0.71	0.9	d__Bacteria;p__Actinomycetota;c__Actinomycetia;o__Propionibacteriales;f__Nocardioidaceae;g__Nocardioides;s__Nocardioides sp020438665
GCA_020636915.1	p__Actinomycetota	f__Nocardioidaceae	85.3	0.08	36	189862	4033458	0.73	0.914	d__Bacteria;p__Actinomycetota;c__Actinomycetia;o__Propionibacteriales;f__Nocardioidaceae;g__Nocardioides;s__Nocardioides sp020636915
GCA_020438545.1	p__Actinomycetota	f__Propionibacteriaceae	61.65	1.27	476	5961	2350117	0.71	0.878	d__Bacteria;p__Actinomycetota;c__Actinomycetia;o__Propionibacteriales;f__Propionibacteriaceae;g__Arachnia;s__
GCA_020438565.1	p__Actinomycetota	f__Propionibacteriaceae	63.74	0.7	395	6352	1955354	0.66	0.895	d__Bacteria;p__Actinomycetota;c__Actinomycetia;o__Propionibacteriales;f__Propionibacteriaceae;g__Brooklawnia;s__Brooklawnia sp012517405
GCA_020438585.1	p__Actinomycetota	f__Propionibacteriaceae	70.57	0.71	953	4234	3194813	0.69	0.852	d__Bacteria;p__Actinomycetota;c__Actinomycetia;o__Propionibacteriales;f__Propionibacteriaceae;g__Micropruina;s__Micropruina glycogenica
GCA_020438595.1	p__Actinomycetota	f__Propionibacteriaceae	71.07	4.86	1014	6081	3710460	0.71	0.902	d__Bacteria;p__Actinomycetota;c__Actinomycetia;o__Propionibacteriales;f__Propionibacteriaceae;g__Propionicimonas;s__Propionicimonas sp020438595
GCA_020438525.1	p__Actinomycetota	f__SKUG01	67.92	4.07	416	11155	3275351	0.69	0.894	d__Bacteria;p__Actinomycetota;c__Thermoleophilia;o__Gaiellales;f__SKUG01;g__JAGQUL01;s__JAGQUL01 sp020438525
GCA_020636905.1	p__Actinomycetota	f__Miltoncostaeaceae	83.37	0.45	25	124546	2265231	0.7	0.917	d__Bacteria;p__Actinomycetota;c__Thermoleophilia;o__Miltoncostaeales;f__Miltoncostaeaceae;g__Ga0077560;s__Ga0077560 sp020636905
GCA_020438485.1	p__Actinomycetota	f__Miltoncostaeaceae	95.19	0	91	48502	2577976	0.73	0.915	d__Bacteria;p__Actinomycetota;c__Thermoleophilia;o__Miltoncostaeales;f__Miltoncostaeaceae;g__JAGQUM01;s__JAGQUM01 sp020438485
GCA_020438295.1	p__Actinomycetota	f__70-9	87.38	2.15	165	35799	2150538	0.68	0.932	d__Bacteria;p__Actinomycetota;c__Thermoleophilia;o__Solirubrobacterales;f__70-9;g__67-14;s__67-14 sp020438295
GCA_020438345.1	p__Actinomycetota	f__70-9	73.67	1.84	278	10407	2147998	0.62	0.936	d__Bacteria;p__Actinomycetota;c__Thermoleophilia;o__Solirubrobacterales;f__70-9;g__67-14;s__67-14 sp020438345
GCA_020438355.1	p__Actinomycetota	f__70-9	96.74	2.88	133	109707	2622720	0.64	0.94	d__Bacteria;p__Actinomycetota;c__Thermoleophilia;o__Solirubrobacterales;f__70-9;g__67-14;s__67-14 sp020438355
GCA_020438395.1	p__Actinomycetota	f__70-9	86.2	1.13	194	21912	2622122	0.65	0.933	d__Bacteria;p__Actinomycetota;c__Thermoleophilia;o__Solirubrobacterales;f__70-9;g__67-14;s__67-14 sp020438395
GCA_020438425.1	p__Actinomycetota	f__70-9	82.79	3.23	250	28531	2574212	0.65	0.932	d__Bacteria;p__Actinomycetota;c__Thermoleophilia;o__Solirubrobacterales;f__70-9;g__67-14;s__67-14 sp020438425
GCA_020636955.1	p__Actinomycetota	f__70-9	89.7	0.12	28	143783	2210297	0.64	0.926	d__Bacteria;p__Actinomycetota;c__Thermoleophilia;o__Solirubrobacterales;f__70-9;g__67-14;s__67-14 sp020636955
GCA_020438445.1	p__Actinomycetota	f__70-9	95.29	1.53	259	20698	2690034	0.71	0.934	d__Bacteria;p__Actinomycetota;c__Thermoleophilia;o__Solirubrobacterales;f__70-9;g__RHKX01;s__RHKX01 sp020438445
bin.1343	p__Actinomycetota	f__70-9	96.37	0.05	137	56588	3175140	0.7	0.915	d__Bacteria;p__Actinomycetota;c__Thermoleophilia;o__Solirubrobacterales;f__70-9;g__RHKX01;s__RHKX01 sp020636895
bin.1713	p__Actinomycetota	f__Solirubrobacteraceae	54.34	0.74	235	5604	1184095	0.67	0.946	d__Bacteria;p__Actinomycetota;c__Thermoleophilia;o__Solirubrobacterales;f__Solirubrobacteraceae;g__Baekduia;s__
bin.1950	p__Armatimonadota	f__Fimbriimonadaceae	61.76	2.17	599	2797	1528626	0.55	0.948	d__Bacteria;p__Armatimonadota;c__Fimbriimonadia;o__Fimbriimonadales;f__Fimbriimonadaceae;g__JAFLBD01;s__JAFLBD01 sp020849075
GCA_020636875.1	p__Armatimonadota	f__Fimbriimonadaceae	63.2	0.1	30	86427	2297223	0.66	0.927	d__Bacteria;p__Armatimonadota;c__Fimbriimonadia;o__Fimbriimonadales;f__Fimbriimonadaceae;g__JAMLGR01;s__JAMLGR01 sp023957775
GCA_020438215.1	p__Armatimonadota	f__Fimbriimonadaceae	99.32	0.29	119	68690	2641898	0.52	0.938	d__Bacteria;p__Armatimonadota;c__Fimbriimonadia;o__Fimbriimonadales;f__Fimbriimonadaceae;g__UphvI-Ar2;s__UphvI-Ar2 sp020438215
GCA_020431545.1	p__ARS69	f__ARS69	67.78	1.31	708	7375	3824645	0.7	0.92	d__Bacteria;p__ARS69;c__ARS69;o__ARS69;f__ARS69;g__JAGQIB01;s__JAGQIB01 sp020431545
GCA_024233545.1	p__Auribacterota	f__Auribacteraceae	78.75	0.55	26	232180	2441361	0.41	0.912	d__Bacteria;p__Auribacterota;c__Auribacteria;o__Auribacterales;f__Auribacteraceae;g__JACKPL01;s__JACKPL01 sp024233545
GCA_020431565.1	p__Bacillota	f__Acutalibacteraceae	78.48	2.79	456	3934	1426306	0.42	0.89	d__Bacteria;p__Bacillota_A;c__Clostridia;o__Oscillospirales;f__Acutalibacteraceae;g__Ruminococcus_E;s__Ruminococcus_E bromii_B
GCA_020431585.1	p__Bacillota	f__Peptostreptococcaceae	70.44	4.66	1383	1978	2723636	0.28	0.883	d__Bacteria;p__Bacillota_A;c__Clostridia;o__Peptostreptococcales;f__Peptostreptococcaceae;g__Romboutsia;s__Romboutsia timonensis
bin.1480	p__Bacillota	f__Saccharofermentanaceae	59.14	8.31	609	1787	1070256	0.41	0.922	d__Bacteria;p__Bacillota_A;c__Clostridia;o__Saccharofermentanales;f__Saccharofermentanaceae;g__Saccharofermentans;s__
GCA_020431665.1	p__Bacillota	f__Planococcaceae	78	1.24	710	3955	2050715	0.37	0.892	d__Bacteria;p__Bacillota;c__Bacilli;o__Bacillales;f__Planococcaceae;g__Kurthia;s__Kurthia gibsonii
GCA_020633845.1	p__Bacillota	f__UBA1188	69.52	0.04	5	361010	682663	0.37	0.927	d__Bacteria;p__Bacillota;c__Bacilli;o__Izemoplasmatales;f__UBA1188;g__UBA1188;s__UBA1188 sp020633845
GCA_020431645.1	p__Bacillota	f__Carnobacteriaceae	92.1	0.65	290	18725	2499553	0.34	0.849	d__Bacteria;p__Bacillota;c__Bacilli;o__Lactobacillales;f__Carnobacteriaceae;g__Carnobacterium_A;s__Carnobacterium_A sp020431645
GCA_020431595.1	p__Bacillota	f__Streptococcaceae	65.67	1.26	398	3252	1238098	0.39	0.879	d__Bacteria;p__Bacillota;c__Bacilli;o__Lactobacillales;f__Streptococcaceae;g__Lactococcus;s__Lactococcus petauri
GCA_020431615.1	p__Bacillota	f__Streptococcaceae	85.01	1.77	261	9990	1538317	0.4	0.881	d__Bacteria;p__Bacillota;c__Bacilli;o__Lactobacillales;f__Streptococcaceae;g__Streptococcus;s__Streptococcus suis_AA
GCA_020633795.1	p__Bacillota	f__CAG-826	40.38	0.05	15	114958	459773	0.38	0.92	d__Bacteria;p__Bacillota;c__Bacilli;o__RFN20;f__CAG-826;g__JAAYDH01;s__JAAYDH01 sp020633795
GCA_020633815.1	p__Bacillota	f__CAG-826	73.36	0.1	11	83124	771169	0.3	0.92	d__Bacteria;p__Bacillota;c__Bacilli;o__RFN20;f__CAG-826;g__Onthovivens;s__Onthovivens sp002399785
bin.866	p__Bacteroidota	f__OLB10	99.96	0.13	35	91004	2863423	0.39	0.924	d__Bacteria;p__Bacteroidota;c__Bacteroidia;o__AKYH767-A;f__OLB10;g__OLB10;s__OLB10 sp001567275
bin.1755	p__Bacteroidota	f__OLB10	100	0.2	53	96165	3127131	0.37	0.928	d__Bacteria;p__Bacteroidota;c__Bacteroidia;o__AKYH767-A;f__OLB10;g__OLB10;s__OLB10 sp002455375
bin.1780	p__Bacteroidota	f__2-12-FULL-35-15	78.12	1.35	602	6369	3243199	0.38	0.895	d__Bacteria;p__Bacteroidota;c__Bacteroidia;o__AKYH767;f__2-12-FULL-35-15;g__;s__
bin.1987	p__Bacteroidota	f__B-17BO	69.65	3.33	695	3597	2309918	0.35	0.932	d__Bacteria;p__Bacteroidota;c__Bacteroidia;o__AKYH767;f__B-17BO;g__JAFLBH01;s__
bin.885	p__Bacteroidota	f__B-17BO	93.83	0.51	171	26282	2827770	0.29	0.945	d__Bacteria;p__Bacteroidota;c__Bacteroidia;o__AKYH767;f__B-17BO;g__UBA2475;s__UBA2475 sp020162035
bin.854	p__Bacteroidota	f__B-17BO	78.4	2.1	426	8954	3091597	0.32	0.932	d__Bacteria;p__Bacteroidota;c__Bacteroidia;o__AKYH767;f__B-17BO;g__UBA4416;s__
bin.1749	p__Bacteroidota	f__B-17BO	99.99	0.17	43	120423	3200488	0.32	0.926	d__Bacteria;p__Bacteroidota;c__Bacteroidia;o__AKYH767;f__B-17BO;g__UBA4416;s__UBA4416 sp020846025
GCA_020636775.1	p__Bacteroidota	f__GCA-2748055	65.57	0.24	29	100465	2209874	0.4	0.907	d__Bacteria;p__Bacteroidota;c__Bacteroidia;o__Bacteroidales;f__GCA-2748055;g__JACJXF01;s__JACJXF01 sp020636775
bin.192	p__Bacteroidota	f__JAADJA01	95.11	1.55	148	63935	4565995	0.4	0.913	d__Bacteria;p__Bacteroidota;c__Bacteroidia;o__Bacteroidales;f__JAADJA01;g__JAADJA01;s__JAADJA01 sp020438105
GCA_020438135.1	p__Bacteroidota	f__JAADJA01	85.67	1.53	384	18334	4069155	0.42	0.895	d__Bacteria;p__Bacteroidota;c__Bacteroidia;o__Bacteroidales;f__JAADJA01;g__JAADJA01;s__JAADJA01 sp020438135
bin.1427	p__Bacteroidota	f__Lentimicrobiaceae	93.63	1.03	365	17144	3723887	0.47	0.887	d__Bacteria;p__Bacteroidota;c__Bacteroidia;o__Bacteroidales;f__Lentimicrobiaceae;g__Lentimicrobium;s__Lentimicrobium sp002425985
GCA_020636745.1	p__Bacteroidota	f__Lentimicrobiaceae	95.05	0.8	13	427571	3702669	0.41	0.889	d__Bacteria;p__Bacteroidota;c__Bacteroidia;o__Bacteroidales;f__Lentimicrobiaceae;g__Lentimicrobium;s__Lentimicrobium sp020636745
GCA_020636675.1	p__Bacteroidota	f__Paludibacteraceae	65.86	0.19	35	80329	2253517	0.44	0.866	d__Bacteria;p__Bacteroidota;c__Bacteroidia;o__Bacteroidales;f__Paludibacteraceae;g__RGIG10190;s__RGIG10190 sp020636675
GCA_020636695.1	p__Bacteroidota	f__Paludibacteraceae	68.65	0.91	43	54850	1253452	0.38	0.892	d__Bacteria;p__Bacteroidota;c__Bacteroidia;o__Bacteroidales;f__Paludibacteraceae;g__W0P28-013;s__W0P28-013 sp020636695
GCA_020636845.1	p__Bacteroidota	f__Tenuifilaceae	94.97	0.14	17	463949	2912574	0.38	0.904	d__Bacteria;p__Bacteroidota;c__Bacteroidia;o__Bacteroidales;f__Tenuifilaceae;g__JACJXD01;s__JACJXD01 sp020636845
GCA_020636835.1	p__Bacteroidota	f__Tenuifilaceae	78.08	0.23	18	359309	2310451	0.44	0.893	d__Bacteria;p__Bacteroidota;c__Bacteroidia;o__Bacteroidales;f__Tenuifilaceae;g__SB25;s__SB25 sp020636835
bin.2324	p__Bacteroidota	f__VadinHA17	57.72	3.67	1045	2357	2222454	0.5	0.925	d__Bacteria;p__Bacteroidota;c__Bacteroidia;o__Bacteroidales;f__VadinHA17;g__SR-FBR-E99;s__SR-FBR-E99 sp006227095
bin.1470	p__Bacteroidota	f__VadinHA17	91.55	0.47	173	28644	3149709	0.5	0.916	d__Bacteria;p__Bacteroidota;c__Bacteroidia;o__Bacteroidales;f__VadinHA17;g__SR-FBR-E99;s__SR-FBR-E99 sp012513795
GCA_020437725.1	p__Bacteroidota	f__JACPUW01	88.84	1.3	687	7995	3842184	0.39	0.922	d__Bacteria;p__Bacteroidota;c__Bacteroidia;o__CAILMK01;f__JACPUW01;g__JAGQWA01;s__JAGQWA01 sp020437725
bin.1847	p__Bacteroidota	f__BACL12	99.81	1.11	226	44598	3183034	0.49	0.931	d__Bacteria;p__Bacteroidota;c__Bacteroidia;o__Chitinophagales;f__BACL12;g__UBA11426;s__UBA11426 sp003448375
bin.2039	p__Bacteroidota	f__BACL12	96.53	2.36	289	19316	3488283	0.41	0.912	d__Bacteria;p__Bacteroidota;c__Bacteroidia;o__Chitinophagales;f__BACL12;g__UBA7236;s__UBA7236 sp019694895
bin.1920	p__Bacteroidota	f__Chitinophagaceae	100	0.01	74	73835	2838056	0.4	0.898	d__Bacteria;p__Bacteroidota;c__Bacteroidia;o__Chitinophagales;f__Chitinophagaceae;g__Ferruginibacter;s__Ferruginibacter sp018266715
bin.2217	p__Bacteroidota	f__Chitinophagaceae	100	0.14	57	109941	3165767	0.37	0.909	d__Bacteria;p__Bacteroidota;c__Bacteroidia;o__Chitinophagales;f__Chitinophagaceae;g__Ferruginibacter;s__Ferruginibacter sp018268155
GCA_020636495.1	p__Bacteroidota	f__Chitinophagaceae	99.64	0.24	27	3318394	3742207	0.43	0.91	d__Bacteria;p__Bacteroidota;c__Bacteroidia;o__Chitinophagales;f__Chitinophagaceae;g__Flavipsychrobacter;s__Flavipsychrobacter sp020636495
GCA_020636505.1	p__Bacteroidota	f__Chitinophagaceae	97.92	0.48	14	369262	2982287	0.43	0.925	d__Bacteria;p__Bacteroidota;c__Bacteroidia;o__Chitinophagales;f__Chitinophagaceae;g__Flavipsychrobacter;s__Flavipsychrobacter sp020636505
bin.640	p__Bacteroidota	f__Chitinophagaceae	57.46	1.06	637	3135	1906350	0.4	0.914	d__Bacteria;p__Bacteroidota;c__Bacteroidia;o__Chitinophagales;f__Chitinophagaceae;g__JJ008;s__
bin.1673	p__Bacteroidota	f__Chitinophagaceae	99.08	0	215	55335	3199283	0.39	0.901	d__Bacteria;p__Bacteroidota;c__Bacteroidia;o__Chitinophagales;f__Chitinophagaceae;g__JJ008;s__JJ008 sp002069045
bin.391	p__Bacteroidota	f__Chitinophagaceae	56.68	1.7	1142	2290	2400044	0.49	0.919	d__Bacteria;p__Bacteroidota;c__Bacteroidia;o__Chitinophagales;f__Chitinophagaceae;g__JJ008;s__JJ008 sp014879565
GCA_020437365.1	p__Bacteroidota	f__Chitinophagaceae	100	0.76	161	35809	2633658	0.38	0.913	d__Bacteria;p__Bacteroidota;c__Bacteroidia;o__Chitinophagales;f__Chitinophagaceae;g__JJ008;s__JJ008 sp020437365
GCA_020636575.1	p__Bacteroidota	f__Chitinophagaceae	88.02	0.03	10	1561999	3116825	0.4	0.928	d__Bacteria;p__Bacteroidota;c__Bacteroidia;o__Chitinophagales;f__Chitinophagaceae;g__JJ008;s__JJ008 sp020636575
bin.430	p__Bacteroidota	f__Chitinophagaceae	52.01	1.42	835	2324	1785312	0.42	0.919	d__Bacteria;p__Bacteroidota;c__Bacteroidia;o__Chitinophagales;f__Chitinophagaceae;g__Lacibacter;s__
bin.512	p__Bacteroidota	f__Chitinophagaceae	98.97	0.05	132	48861	3667906	0.39	0.889	d__Bacteria;p__Bacteroidota;c__Bacteroidia;o__Chitinophagales;f__Chitinophagaceae;g__Niabella;s__Niabella sp023957575
bin.1690	p__Bacteroidota	f__Chitinophagaceae	100	0.15	113	46870	3520441	0.42	0.906	d__Bacteria;p__Bacteroidota;c__Bacteroidia;o__Chitinophagales;f__Chitinophagaceae;g__OLB11;s__
bin.543	p__Bacteroidota	f__JADIYW01	66.68	2.03	840	2294	1798189	0.37	0.929	d__Bacteria;p__Bacteroidota;c__Bacteroidia;o__Chitinophagales;f__JADIYW01;g__;s__
bin.895	p__Bacteroidota	f__JADIYW01	95.52	1.74	230	17337	2644703	0.34	0.916	d__Bacteria;p__Bacteroidota;c__Bacteroidia;o__Chitinophagales;f__JADIYW01;g__JADJSS01;s__
bin.86	p__Bacteroidota	f__JADIYW01	56.23	0.6	735	2462	1673383	0.34	0.92	d__Bacteria;p__Bacteroidota;c__Bacteroidia;o__Chitinophagales;f__JADIYW01;g__JADJSS01;s__
bin.628	p__Bacteroidota	f__JADIYW01	58.82	1.49	485	4941	2134487	0.42	0.92	d__Bacteria;p__Bacteroidota;c__Bacteroidia;o__Chitinophagales;f__JADIYW01;g__JADJSS01;s__
bin.415	p__Bacteroidota	f__JADIYW01	100	0.07	63	89464	3372865	0.31	0.904	d__Bacteria;p__Bacteroidota;c__Bacteroidia;o__Chitinophagales;f__JADIYW01;g__JADJSS01;s__
bin.296	p__Bacteroidota	f__JADIYW01	91.37	1.62	330	12231	2360647	0.3	0.895	d__Bacteria;p__Bacteroidota;c__Bacteroidia;o__Chitinophagales;f__JADIYW01;g__JADJSS01;s__
bin.1796	p__Bacteroidota	f__JADIYW01	65.91	2.87	821	2441	1821112	0.34	0.915	d__Bacteria;p__Bacteroidota;c__Bacteroidia;o__Chitinophagales;f__JADIYW01;g__JADJSS01;s__
bin.1760	p__Bacteroidota	f__JADIYW01	91.09	1.44	335	12934	3072041	0.3	0.914	d__Bacteria;p__Bacteroidota;c__Bacteroidia;o__Chitinophagales;f__JADIYW01;g__JADJSS01;s__
bin.1757	p__Bacteroidota	f__JADIYW01	80.71	0.2	220	15051	2418235	0.33	0.912	d__Bacteria;p__Bacteroidota;c__Bacteroidia;o__Chitinophagales;f__JADIYW01;g__JADJSS01;s__
GCA_020436225.1	p__Bacteroidota	f__JADIYW01	100	0.53	141	40531	2690143	0.33	0.921	d__Bacteria;p__Bacteroidota;c__Bacteroidia;o__Chitinophagales;f__JADIYW01;g__JADJSS01;s__JADJSS01 sp020436225
GCA_020636535.1	p__Bacteroidota	f__JADIYW01	100	0.29	15	2146812	3194509	0.3	0.9	d__Bacteria;p__Bacteroidota;c__Bacteroidia;o__Chitinophagales;f__JADIYW01;g__JADJSS01;s__JADJSS01 sp020636535
bin.1741	p__Bacteroidota	f__JADIYW01	100	0.09	116	45569	2763973	0.34	0.915	d__Bacteria;p__Bacteroidota;c__Bacteroidia;o__Chitinophagales;f__JADIYW01;g__JADJSS01;s__JADJSS01 sp020848475
bin.2379	p__Bacteroidota	f__JADIYW01	48.85	5.88	1660	1605	2669318	0.46	0.917	d__Bacteria;p__Bacteroidota;c__Bacteroidia;o__Chitinophagales;f__JADIYW01;g__JAGQYH01;s__
GCA_020436175.1	p__Bacteroidota	f__JADIYW01	72.14	2.57	534	8502	2849248	0.38	0.909	d__Bacteria;p__Bacteroidota;c__Bacteroidia;o__Chitinophagales;f__JADIYW01;g__JAGQYH01;s__JAGQYH01 sp020436175
bin.1807	p__Bacteroidota	f__LD1	50.86	2.9	1073	2041	2087237	0.43	0.929	d__Bacteria;p__Bacteroidota;c__Bacteroidia;o__Chitinophagales;f__LD1;g__Bog-950;s__
bin.1748	p__Bacteroidota	f__LD1	99.88	2.02	103	47016	2881509	0.4	0.929	d__Bacteria;p__Bacteroidota;c__Bacteroidia;o__Chitinophagales;f__LD1;g__UBA7692;s__UBA7692 sp019638515
GCA_020436725.1	p__Bacteroidota	f__Saprospiraceae	90.18	2.03	1421	4565	5594729	0.58	0.886	d__Bacteria;p__Bacteroidota;c__Bacteroidia;o__Chitinophagales;f__Saprospiraceae;g__;s__
GCA_020436665.1	p__Bacteroidota	f__Saprospiraceae	60.85	1.4	2048	2628	4876593	0.51	0.907	d__Bacteria;p__Bacteroidota;c__Bacteroidia;o__Chitinophagales;f__Saprospiraceae;g__;s__
GCA_020636105.1	p__Bacteroidota	f__Saprospiraceae	98.74	0.37	2	4696174	6775555	0.43	0.877	d__Bacteria;p__Bacteroidota;c__Bacteroidia;o__Chitinophagales;f__Saprospiraceae;g__BCD1;s__BCD1 sp020636105
GCA_020436695.1	p__Bacteroidota	f__Saprospiraceae	85.45	6.43	1143	10427	8523624	0.48	0.886	d__Bacteria;p__Bacteroidota;c__Bacteroidia;o__Chitinophagales;f__Saprospiraceae;g__Flavilitoribacter;s__Flavilitoribacter sp020436695
GCA_020437105.1	p__Bacteroidota	f__Saprospiraceae	97.78	0.85	229	35365	5268077	0.44	0.901	d__Bacteria;p__Bacteroidota;c__Bacteroidia;o__Chitinophagales;f__Saprospiraceae;g__JAAEZH01;s__JAAEZH01 sp020437105
GCA_020436835.1	p__Bacteroidota	f__Saprospiraceae	97.85	5.65	691	17999	7281509	0.44	0.899	d__Bacteria;p__Bacteroidota;c__Bacteroidia;o__Chitinophagales;f__Saprospiraceae;g__JABDMH01;s__JABDMH01 sp020436835
GCA_020437045.1	p__Bacteroidota	f__Saprospiraceae	89.13	3.27	1153	6535	5926479	0.42	0.902	d__Bacteria;p__Bacteroidota;c__Bacteroidia;o__Chitinophagales;f__Saprospiraceae;g__JABDMH01;s__JABDMH01 sp020437045
GCA_020636445.1	p__Bacteroidota	f__Saprospiraceae	61.07	0.01	58	76365	3424113	0.5	0.869	d__Bacteria;p__Bacteroidota;c__Bacteroidia;o__Chitinophagales;f__Saprospiraceae;g__JACJXV01;s__JACJXV01 sp020636445
GCA_020436535.1	p__Bacteroidota	f__Saprospiraceae	81.14	3	702	13001	6751460	0.51	0.854	d__Bacteria;p__Bacteroidota;c__Bacteroidia;o__Chitinophagales;f__Saprospiraceae;g__JACJXW01;s__JACJXW01 sp020436535
GCA_020636095.1	p__Bacteroidota	f__Saprospiraceae	98.54	3.61	54	1151603	9354928	0.52	0.848	d__Bacteria;p__Bacteroidota;c__Bacteroidia;o__Chitinophagales;f__Saprospiraceae;g__JACJXW01;s__JACJXW01 sp020636095
GCA_020636315.1	p__Bacteroidota	f__Saprospiraceae	96.83	2.92	39	374310	7904524	0.53	0.88	d__Bacteria;p__Bacteroidota;c__Bacteroidia;o__Chitinophagales;f__Saprospiraceae;g__JACJXW01;s__JACJXW01 sp020636315
bin.2309	p__Bacteroidota	f__Saprospiraceae	93.22	3.8	1015	11586	8466997	0.57	0.853	d__Bacteria;p__Bacteroidota;c__Bacteroidia;o__Chitinophagales;f__Saprospiraceae;g__JACJXW01;s__JACJXW01 sp020636375
bin.2219	p__Bacteroidota	f__Saprospiraceae	94.43	2.07	253	44182	7103501	0.53	0.878	d__Bacteria;p__Bacteroidota;c__Bacteroidia;o__Chitinophagales;f__Saprospiraceae;g__JACJXW01;s__JACJXW01 sp020636405
GCA_020636435.1	p__Bacteroidota	f__Saprospiraceae	100	1.53	2	5242092	9769659	0.53	0.851	d__Bacteria;p__Bacteroidota;c__Bacteroidia;o__Chitinophagales;f__Saprospiraceae;g__JACJXW01;s__JACJXW01 sp020636435
GCA_020436685.1	p__Bacteroidota	f__Saprospiraceae	100	1.7	813	17273	7259123	0.54	0.872	d__Bacteria;p__Bacteroidota;c__Bacteroidia;o__Chitinophagales;f__Saprospiraceae;g__JACJYC01;s__JACJYC01 sp020636325
GCA_020636215.1	p__Bacteroidota	f__Saprospiraceae	99.61	1.83	30	1340046	7885710	0.51	0.874	d__Bacteria;p__Bacteroidota;c__Bacteroidia;o__Chitinophagales;f__Saprospiraceae;g__JACJYE01;s__JACJYE01 sp020636215
GCA_020636255.1	p__Bacteroidota	f__Saprospiraceae	97.69	2.03	28	416845	6727194	0.55	0.898	d__Bacteria;p__Bacteroidota;c__Bacteroidia;o__Chitinophagales;f__Saprospiraceae;g__JACJYE01;s__JACJYE01 sp020636255
GCA_020437135.1	p__Bacteroidota	f__Saprospiraceae	91.12	0	306	15924	2970310	0.36	0.918	d__Bacteria;p__Bacteroidota;c__Bacteroidia;o__Chitinophagales;f__Saprospiraceae;g__JACJYM01;s__JACJYM01 sp020636155
bin.943	p__Bacteroidota	f__Saprospiraceae	94.07	0.41	449	9259	3059028	0.32	0.893	d__Bacteria;p__Bacteroidota;c__Bacteroidia;o__Chitinophagales;f__Saprospiraceae;g__JADJGA01;s__
GCA_020636275.1	p__Bacteroidota	f__Saprospiraceae	76.98	0.38	9	924176	4367444	0.53	0.911	d__Bacteria;p__Bacteroidota;c__Bacteroidia;o__Chitinophagales;f__Saprospiraceae;g__JADJTT01;s__JADJTT01 sp020636275
GCA_020436935.1	p__Bacteroidota	f__Saprospiraceae	97.63	0.63	181	78219	5817718	0.41	0.886	d__Bacteria;p__Bacteroidota;c__Bacteroidia;o__Chitinophagales;f__Saprospiraceae;g__JADKBO01;s__JADKBO01 sp020436935
GCA_020636225.1	p__Bacteroidota	f__Saprospiraceae	99.85	0.18	13	711163	4434067	0.54	0.895	d__Bacteria;p__Bacteroidota;c__Bacteroidia;o__Chitinophagales;f__Saprospiraceae;g__JAGNXB01;s__JAGNXB01 sp020636225
GCA_020436955.1	p__Bacteroidota	f__Saprospiraceae	70.3	2.41	690	6399	3357724	0.41	0.897	d__Bacteria;p__Bacteroidota;c__Bacteroidia;o__Chitinophagales;f__Saprospiraceae;g__JAGQWW01;s__JAGQWW01 sp020436955
bin.161	p__Bacteroidota	f__Saprospiraceae	100	1.67	247	42251	5879436	0.57	0.9	d__Bacteria;p__Bacteroidota;c__Bacteroidia;o__Chitinophagales;f__Saprospiraceae;g__JAGQXA01;s__JAGQXA01 sp020436865
GCA_020436785.1	p__Bacteroidota	f__Saprospiraceae	99.46	1.56	654	12815	5596255	0.48	0.914	d__Bacteria;p__Bacteroidota;c__Bacteroidia;o__Chitinophagales;f__Saprospiraceae;g__JAGQXC01;s__JAGQXC01 sp020436785
bin.2082	p__Bacteroidota	f__Saprospiraceae	100	0.16	204	146742	6064230	0.48	0.905	d__Bacteria;p__Bacteroidota;c__Bacteroidia;o__Chitinophagales;f__Saprospiraceae;g__JAGQXC01;s__JAGQXC01 sp020636135
GCA_020437065.1	p__Bacteroidota	f__Saprospiraceae	100	0.22	172	100150	5956550	0.47	0.911	d__Bacteria;p__Bacteroidota;c__Bacteroidia;o__Chitinophagales;f__Saprospiraceae;g__JAGQXC01;s__JAGQXC01 sp020636355
bin.1888	p__Bacteroidota	f__Saprospiraceae	90.24	3.09	545	12428	5146566	0.53	0.904	d__Bacteria;p__Bacteroidota;c__Bacteroidia;o__Chitinophagales;f__Saprospiraceae;g__M3007;s__
bin.106	p__Bacteroidota	f__Saprospiraceae	84.98	2.82	584	12876	5204557	0.53	0.895	d__Bacteria;p__Bacteroidota;c__Bacteroidia;o__Chitinophagales;f__Saprospiraceae;g__M3007;s__M3007 sp016716135
bin.1679	p__Bacteroidota	f__Saprospiraceae	52.53	0.64	1447	2146	2948376	0.51	0.894	d__Bacteria;p__Bacteroidota;c__Bacteroidia;o__Chitinophagales;f__Saprospiraceae;g__M3007;s__M3007 sp020160935
GCA_020636025.1	p__Bacteroidota	f__Saprospiraceae	94.62	0.23	17	597114	5310504	0.45	0.898	d__Bacteria;p__Bacteroidota;c__Bacteroidia;o__Chitinophagales;f__Saprospiraceae;g__M3007;s__M3007 sp020636025
GCA_020636045.1	p__Bacteroidota	f__Saprospiraceae	99.84	0.03	31	408925	5366278	0.54	0.889	d__Bacteria;p__Bacteroidota;c__Bacteroidia;o__Chitinophagales;f__Saprospiraceae;g__M3007;s__M3007 sp020636045
GCA_020636075.1	p__Bacteroidota	f__Saprospiraceae	95.6	1.27	31	637823	7065689	0.51	0.894	d__Bacteria;p__Bacteroidota;c__Bacteroidia;o__Chitinophagales;f__Saprospiraceae;g__M3007;s__M3007 sp020636075
bin.1711	p__Bacteroidota	f__Saprospiraceae	100	0	58	136520	3500432	0.41	0.856	d__Bacteria;p__Bacteroidota;c__Bacteroidia;o__Chitinophagales;f__Saprospiraceae;g__OLB8;s__OLB8 sp001567405
bin.845	p__Bacteroidota	f__Saprospiraceae	93.97	0.7	356	14821	3283346	0.37	0.859	d__Bacteria;p__Bacteroidota;c__Bacteroidia;o__Chitinophagales;f__Saprospiraceae;g__OLB8;s__OLB8 sp018057925
bin.692	p__Bacteroidota	f__Saprospiraceae	47.98	3.02	971	1823	1753333	0.45	0.912	d__Bacteria;p__Bacteroidota;c__Bacteroidia;o__Chitinophagales;f__Saprospiraceae;g__OLB9;s__OLB9 sp019136675
GCA_020636195.1	p__Bacteroidota	f__Saprospiraceae	96.56	0.01	14	517466	3416913	0.37	0.903	d__Bacteria;p__Bacteroidota;c__Bacteroidia;o__Chitinophagales;f__Saprospiraceae;g__OLB9;s__OLB9 sp020636195
GCA_020436325.1	p__Bacteroidota	f__Saprospiraceae	97.57	3.21	288	48452	7654683	0.51	0.864	d__Bacteria;p__Bacteroidota;c__Bacteroidia;o__Chitinophagales;f__Saprospiraceae;g__UBA6168;s__UBA6168 sp020636005
GCA_020436295.1	p__Bacteroidota	f__UBA2359	99.99	0.03	282	21260	3413874	0.4	0.905	d__Bacteria;p__Bacteroidota;c__Bacteroidia;o__Chitinophagales;f__UBA2359;g__JACJXU01;s__JACJXU01 sp020636475
bin.956	p__Bacteroidota	f__UBA8649	96.3	0.19	206	20655	2799620	0.33	0.906	d__Bacteria;p__Bacteroidota;c__Bacteroidia;o__Chitinophagales;f__UBA8649;g__JACJYS01;s__JACJYS01 sp020635995
GCA_020635975.1	p__Bacteroidota	f__UBA8649	93.07	1.04	29	178408	2615753	0.36	0.933	d__Bacteria;p__Bacteroidota;c__Bacteroidia;o__Chitinophagales;f__UBA8649;g__JAFMKE01;s__JAFMKE01 sp020635975
GCA_020436085.1	p__Bacteroidota	f__Cyclobacteriaceae	98.38	0.33	191	64668	4417838	0.44	0.935	d__Bacteria;p__Bacteroidota;c__Bacteroidia;o__Cytophagales;f__Cyclobacteriaceae;g__ELB16-189;s__ELB16-189 sp020436085
GCA_020436125.1	p__Bacteroidota	f__Cyclobacteriaceae	92.32	2.53	216	43622	4200082	0.41	0.919	d__Bacteria;p__Bacteroidota;c__Bacteroidia;o__Cytophagales;f__Cyclobacteriaceae;g__ELB16-189;s__ELB16-189 sp020436125
GCA_020635915.1	p__Bacteroidota	f__Cyclobacteriaceae	100	0.07	6	2536108	3749701	0.5	0.916	d__Bacteria;p__Bacteroidota;c__Bacteroidia;o__Cytophagales;f__Cyclobacteriaceae;g__ELB16-189;s__ELB16-189 sp020635915
bin.770	p__Bacteroidota	f__Cyclobacteriaceae	92.11	2	279	15991	2938629	0.4	0.931	d__Bacteria;p__Bacteroidota;c__Bacteroidia;o__Cytophagales;f__Cyclobacteriaceae;g__JAKISE01;s__JAKISE01 sp020436145
GCA_020436165.1	p__Bacteroidota	f__Cyclobacteriaceae	95.31	0.06	87	83730	3803639	0.4	0.933	d__Bacteria;p__Bacteroidota;c__Bacteroidia;o__Cytophagales;f__Cyclobacteriaceae;g__JAKISE01;s__JAKISE01 sp020436165
GCA_020435415.1	p__Bacteroidota	f__JACJYZ01	98.77	0	194	30372	3480923	0.48	0.918	d__Bacteria;p__Bacteroidota;c__Bacteroidia;o__Flavobacteriales_A;f__JACJYZ01;g__JACJYZ01;s__JACJYZ01 sp020435415
GCA_020635855.1	p__Bacteroidota	f__JACJYZ01	99.45	0.08	6	2000801	3764277	0.51	0.919	d__Bacteria;p__Bacteroidota;c__Bacteroidia;o__Flavobacteriales_A;f__JACJYZ01;g__JACJYZ01;s__JACJYZ01 sp020635855
GCA_020635955.1	p__Bacteroidota	f__Crocinitomicaceae	88.02	0.28	21	316802	3521512	0.37	0.931	d__Bacteria;p__Bacteroidota;c__Bacteroidia;o__Flavobacteriales;f__Crocinitomicaceae;g__JABURP01;s__JABURP01 sp020635955
GCA_020436025.1	p__Bacteroidota	f__Crocinitomicaceae	97.9	2.47	192	53814	3636909	0.37	0.927	d__Bacteria;p__Bacteroidota;c__Bacteroidia;o__Flavobacteriales;f__Crocinitomicaceae;g__JAGQYP01;s__JAGQYP01 sp020436025
GCA_020435725.1	p__Bacteroidota	f__Flavobacteriaceae	57.21	2.16	661	2921	1721923	0.34	0.906	d__Bacteria;p__Bacteroidota;c__Bacteroidia;o__Flavobacteriales;f__Flavobacteriaceae;g__;s__
GCA_020434885.1	p__Bacteroidota	f__Flavobacteriaceae	51.1	5.49	1251	1882	2122830	0.48	0.874	d__Bacteria;p__Bacteroidota;c__Bacteroidia;o__Flavobacteriales;f__Flavobacteriaceae;g__;s__
bin.1989	p__Bacteroidota	f__Flavobacteriaceae	84.26	4.16	647	3827	2047004	0.43	0.905	d__Bacteria;p__Bacteroidota;c__Bacteroidia;o__Flavobacteriales;f__Flavobacteriaceae;g__;s__
GCA_020435825.1	p__Bacteroidota	f__Flavobacteriaceae	87.25	0.16	196	30454	2653132	0.38	0.891	d__Bacteria;p__Bacteroidota;c__Bacteroidia;o__Flavobacteriales;f__Flavobacteriaceae;g__Aequorivita;s__Aequorivita sp020435825
GCA_020435865.1	p__Bacteroidota	f__Flavobacteriaceae	69.22	2.03	552	5703	2533467	0.37	0.896	d__Bacteria;p__Bacteroidota;c__Bacteroidia;o__Flavobacteriales;f__Flavobacteriaceae;g__Aequorivita;s__Aequorivita sp020435865
GCA_020435685.1	p__Bacteroidota	f__Flavobacteriaceae	62.73	5.57	723	3961	2519181	0.35	0.914	d__Bacteria;p__Bacteroidota;c__Bacteroidia;o__Flavobacteriales;f__Flavobacteriaceae;g__Aquaticitalea;s__Aquaticitalea sp002426015
GCA_020435905.1	p__Bacteroidota	f__Flavobacteriaceae	61.73	3.48	735	3623	2469657	0.41	0.904	d__Bacteria;p__Bacteroidota;c__Bacteroidia;o__Flavobacteriales;f__Flavobacteriaceae;g__Aureibaculum;s__
GCA_020435885.1	p__Bacteroidota	f__Flavobacteriaceae	87.29	3.04	357	10840	2730497	0.34	0.899	d__Bacteria;p__Bacteroidota;c__Bacteroidia;o__Flavobacteriales;f__Flavobacteriaceae;g__Aureibaculum;s__Aureibaculum sp020435885
GCA_020435965.1	p__Bacteroidota	f__Flavobacteriaceae	90.1	1.3	144	38471	3265341	0.33	0.921	d__Bacteria;p__Bacteroidota;c__Bacteroidia;o__Flavobacteriales;f__Flavobacteriaceae;g__CAJQLB01;s__CAJQLB01 sp020435965
GCA_020435745.1	p__Bacteroidota	f__Flavobacteriaceae	99.88	0.08	34	133361	2964213	0.43	0.938	d__Bacteria;p__Bacteroidota;c__Bacteroidia;o__Flavobacteriales;f__Flavobacteriaceae;g__DJVA01;s__DJVA01 sp002440705
GCA_020435755.1	p__Bacteroidota	f__Flavobacteriaceae	54.79	0.33	476	3496	1515058	0.34	0.914	d__Bacteria;p__Bacteroidota;c__Bacteroidia;o__Flavobacteriales;f__Flavobacteriaceae;g__Flavobacterium;s__
GCA_020635875.1	p__Bacteroidota	f__Flavobacteriaceae	76.72	0.32	12	334350	1944370	0.36	0.922	d__Bacteria;p__Bacteroidota;c__Bacteroidia;o__Flavobacteriales;f__Flavobacteriaceae;g__Flavobacterium;s__Flavobacterium sp020635875
GCA_020435805.1	p__Bacteroidota	f__Flavobacteriaceae	78.79	0.23	309	12337	2380702	0.37	0.93	d__Bacteria;p__Bacteroidota;c__Bacteroidia;o__Flavobacteriales;f__Flavobacteriaceae;g__Halomarinibacterium;s__Halomarinibacterium sp020435805
GCA_020435705.1	p__Bacteroidota	f__Flavobacteriaceae	84.22	1.95	346	12803	2774948	0.38	0.936	d__Bacteria;p__Bacteroidota;c__Bacteroidia;o__Flavobacteriales;f__Flavobacteriaceae;g__HKST-UBA85;s__HKST-UBA85 sp020435705
GCA_020435735.1	p__Bacteroidota	f__Flavobacteriaceae	91.34	0.56	335	18672	3089665	0.38	0.91	d__Bacteria;p__Bacteroidota;c__Bacteroidia;o__Flavobacteriales;f__Flavobacteriaceae;g__Mariniflexile;s__Mariniflexile maritimum
GCA_020434915.1	p__Bacteroidota	f__Flavobacteriaceae	75.93	2.57	476	9883	2974482	0.43	0.934	d__Bacteria;p__Bacteroidota;c__Bacteroidia;o__Flavobacteriales;f__Flavobacteriaceae;g__Muricauda;s__Muricauda sp020434915
GCA_020434895.1	p__Bacteroidota	f__Flavobacteriaceae	56.32	5.66	356	6641	2022935	0.33	0.843	d__Bacteria;p__Bacteroidota;c__Bacteroidia;o__Flavobacteriales;f__Flavobacteriaceae;g__Psychroserpens;s__
GCA_020435515.1	p__Bacteroidota	f__Flavobacteriaceae	78.44	3.18	250	13448	2567556	0.34	0.886	d__Bacteria;p__Bacteroidota;c__Bacteroidia;o__Flavobacteriales;f__Flavobacteriaceae;g__Winogradskyella;s__Winogradskyella sp020435515
GCA_020435505.1	p__Bacteroidota	f__Flavobacteriaceae	73.83	0.46	340	11386	2586161	0.35	0.764	d__Bacteria;p__Bacteroidota;c__Bacteroidia;o__Flavobacteriales;f__Flavobacteriaceae;g__Xanthomarina;s__Xanthomarina gelatinilytica
GCA_020635555.1	p__Bacteroidota	f__Parvicellaceae	50.86	3.17	21	171157	2348593	0.36	0.941	d__Bacteria;p__Bacteroidota;c__Bacteroidia;o__Flavobacteriales;f__Parvicellaceae;g__Parvicella;s__
GCA_020635565.1	p__Bacteroidota	f__Parvicellaceae	73.21	0.37	18	785064	2811667	0.37	0.938	d__Bacteria;p__Bacteroidota;c__Bacteroidia;o__Flavobacteriales;f__Parvicellaceae;g__Parvicella;s__Parvicella sp020635565
GCA_020437825.1	p__Bacteroidota	f__PHOS-HE28	59.81	0.55	640	4893	2467323	0.6	0.933	d__Bacteria;p__Bacteroidota;c__Bacteroidia;o__Flavobacteriales;f__PHOS-HE28;g__PHOS-HE28;s__
bin.2247	p__Bacteroidota	f__PHOS-HE28	96.28	1.48	502	8949	3403378	0.67	0.92	d__Bacteria;p__Bacteroidota;c__Bacteroidia;o__Flavobacteriales;f__PHOS-HE28;g__PHOS-HE28;s__PHOS-HE28 sp013360395
bin.1978	p__Bacteroidota	f__PHOS-HE28	97.18	2.93	224	29149	3820821	0.62	0.907	d__Bacteria;p__Bacteroidota;c__Bacteroidia;o__Flavobacteriales;f__PHOS-HE28;g__PHOS-HE28;s__PHOS-HE28 sp018267155
GCA_020437785.1	p__Bacteroidota	f__PHOS-HE28	96.36	1.48	359	17084	3490079	0.6	0.907	d__Bacteria;p__Bacteroidota;c__Bacteroidia;o__Flavobacteriales;f__PHOS-HE28;g__PHOS-HE28;s__PHOS-HE28 sp019912395
GCA_020437805.1	p__Bacteroidota	f__PHOS-HE28	85.6	5.13	356	15063	3210009	0.58	0.925	d__Bacteria;p__Bacteroidota;c__Bacteroidia;o__Flavobacteriales;f__PHOS-HE28;g__PHOS-HE28;s__PHOS-HE28 sp020437805
bin.906	p__Bacteroidota	f__PHOS-HE28	92.02	0.12	230	29629	3526654	0.61	0.91	d__Bacteria;p__Bacteroidota;c__Bacteroidia;o__Flavobacteriales;f__PHOS-HE28;g__PHOS-HE28;s__PHOS-HE28 sp020437875
GCA_020437905.1	p__Bacteroidota	f__PHOS-HE28	92.7	1.77	366	12571	3153956	0.59	0.943	d__Bacteria;p__Bacteroidota;c__Bacteroidia;o__Flavobacteriales;f__PHOS-HE28;g__PHOS-HE28;s__PHOS-HE28 sp020437905
GCA_020635655.1	p__Bacteroidota	f__PHOS-HE28	85.23	2.67	24	307068	3072430	0.62	0.935	d__Bacteria;p__Bacteroidota;c__Bacteroidia;o__Flavobacteriales;f__PHOS-HE28;g__PHOS-HE28;s__PHOS-HE28 sp020635655
GCA_020635675.1	p__Bacteroidota	f__PHOS-HE28	99.1	0.11	9	932148	3492519	0.62	0.939	d__Bacteria;p__Bacteroidota;c__Bacteroidia;o__Flavobacteriales;f__PHOS-HE28;g__PHOS-HE28;s__PHOS-HE28 sp020635675
bin.1208	p__Bacteroidota	f__PHOS-HE28	93.81	0.12	487	16435	3431337	0.65	0.926	d__Bacteria;p__Bacteroidota;c__Bacteroidia;o__Flavobacteriales;f__PHOS-HE28;g__PHOS-HE28;s__PHOS-HE28 sp020635695
bin.1758	p__Bacteroidota	f__PHOS-HE28	86.64	0.84	397	12554	3371185	0.62	0.924	d__Bacteria;p__Bacteroidota;c__Bacteroidia;o__Flavobacteriales;f__PHOS-HE28;g__PHOS-HE28;s__PHOS-HE28 sp020635715
GCA_020635725.1	p__Bacteroidota	f__PHOS-HE28	95.85	0.04	20	262717	3432749	0.63	0.93	d__Bacteria;p__Bacteroidota;c__Bacteroidia;o__Flavobacteriales;f__PHOS-HE28;g__PHOS-HE28;s__PHOS-HE28 sp020635725
bin.1945	p__Bacteroidota	f__PHOS-HE28	96.41	0.21	159	29963	3025423	0.63	0.91	d__Bacteria;p__Bacteroidota;c__Bacteroidia;o__Flavobacteriales;f__PHOS-HE28;g__PHOS-HE28;s__PHOS-HE28 sp023382455
GCA_020436055.1	p__Bacteroidota	f__Salibacteraceae	65.17	0.6	496	3129	1512831	0.46	0.942	d__Bacteria;p__Bacteroidota;c__Bacteroidia;o__Flavobacteriales;f__Salibacteraceae;g__;s__
GCA_020435995.1	p__Bacteroidota	f__Salibacteraceae	98.89	1.35	207	49351	3755583	0.4	0.929	d__Bacteria;p__Bacteroidota;c__Bacteroidia;o__Flavobacteriales;f__Salibacteraceae;g__JAGQYO01;s__JAGQYO01 sp020435995
GCA_020437755.1	p__Bacteroidota	f__UA16	98.99	2	303	22654	3783365	0.48	0.921	d__Bacteria;p__Bacteroidota;c__Bacteroidia;o__Flavobacteriales;f__UA16;g__JADFAK01;s__JADFAK01 sp020437755
bin.2378	p__Bacteroidota	f__UBA2798	59.74	2.78	1033	2594	2448300	0.33	0.917	d__Bacteria;p__Bacteroidota;c__Bacteroidia;o__Flavobacteriales;f__UBA2798;g__CAMBFX01;s__
bin.2232	p__Bacteroidota	f__UBA2798	83.46	1.98	879	3829	2891072	0.33	0.923	d__Bacteria;p__Bacteroidota;c__Bacteroidia;o__Flavobacteriales;f__UBA2798;g__CAMBFX01;s__
bin.471	p__Bacteroidota	f__UBA2798	69.61	2.31	956	2447	2117559	0.41	0.931	d__Bacteria;p__Bacteroidota;c__Bacteroidia;o__Flavobacteriales;f__UBA2798;g__UBA2798;s__UBA2798 sp019694795
GCA_020438035.1	p__Bacteroidota	f__Vicingaceae	93.9	2.85	261	16190	2884513	0.34	0.919	d__Bacteria;p__Bacteroidota;c__Bacteroidia;o__Flavobacteriales;f__Vicingaceae;g__BCD18;s__BCD18 sp013112545
bin.914	p__Bacteroidota	f__Vicingaceae	76.55	1.85	711	3180	1942575	0.34	0.908	d__Bacteria;p__Bacteroidota;c__Bacteroidia;o__Flavobacteriales;f__Vicingaceae;g__BRH-c54;s__
GCA_020435335.1	p__Bacteroidota	f__Vicingaceae	93.75	0.79	147	34082	3031286	0.45	0.946	d__Bacteria;p__Bacteroidota;c__Bacteroidia;o__Flavobacteriales;f__Vicingaceae;g__GCA-002793235;s__GCA-002793235 sp020435335
GCA_020635795.1	p__Bacteroidota	f__Vicingaceae	100	0.07	9	1716521	2931576	0.33	0.933	d__Bacteria;p__Bacteroidota;c__Bacteroidia;o__Flavobacteriales;f__Vicingaceae;g__Vicingus;s__Vicingus sp020635795
GCA_020635815.1	p__Bacteroidota	f__Vicingaceae	86.12	0.93	22	437747	3065500	0.32	0.925	d__Bacteria;p__Bacteroidota;c__Bacteroidia;o__Flavobacteriales;f__Vicingaceae;g__Vicingus;s__Vicingus sp020635815
GCA_020635825.1	p__Bacteroidota	f__Vicingaceae	71.36	0.07	44	116723	2276345	0.32	0.939	d__Bacteria;p__Bacteroidota;c__Bacteroidia;o__Flavobacteriales;f__Vicingaceae;g__Vicingus;s__Vicingus sp020635825
GCA_020635515.1	p__Bacteroidota	f__Weeksellaceae	99.62	0.19	5	1553741	2114624	0.31	0.928	d__Bacteria;p__Bacteroidota;c__Bacteroidia;o__Flavobacteriales;f__Weeksellaceae;g__JACJZS01;s__JACJZS01 sp020635515
bin.745	p__Bacteroidota	f__J057	84.72	0.82	1633	5659	7458412	0.41	0.898	d__Bacteria;p__Bacteroidota;c__Bacteroidia;o__J057;f__J057;g__JAGQVA01;s__JAGQVA01 sp020438265
GCA_020635905.1	p__Bacteroidota	f__JADKCL01	98.01	0.02	29	830015	8476869	0.5	0.889	d__Bacteria;p__Bacteroidota;c__Bacteroidia;o__J057;f__JADKCL01;g__JACJYV01;s__JACJYV01 sp020635905
GCA_020438185.1	p__Bacteroidota	f__M30B66	73.38	2.16	439	6171	2105740	0.43	0.932	d__Bacteria;p__Bacteroidota;c__Bacteroidia;o__M30B66;f__M30B66;g__M30B66;s__M30B66 sp020438185
bin.843	p__Bacteroidota	f__UBA9320	100	0.15	125	47426	3435501	0.39	0.926	d__Bacteria;p__Bacteroidota;c__Bacteroidia;o__NS11-12g;f__UBA9320;g__JABWCE01;s__JABWCE01 sp020635455
GCA_020635395.1	p__Bacteroidota	f__UBA9320	100	0.51	6	752999	3139277	0.38	0.934	d__Bacteria;p__Bacteroidota;c__Bacteroidia;o__NS11-12g;f__UBA9320;g__UBA987;s__UBA987 sp020635395
GCA_020635435.1	p__Bacteroidota	f__UBA9320	78.93	0.25	5	649358	2889272	0.48	0.934	d__Bacteria;p__Bacteroidota;c__Bacteroidia;o__NS11-12g;f__UBA9320;g__VMDK01;s__VMDK01 sp020635435
GCA_020635355.1	p__Bacteroidota	f__UBA9320	94.4	0.01	22	200421	3064633	0.46	0.923	d__Bacteria;p__Bacteroidota;c__Bacteroidia;o__NS11-12g;f__UBA9320;g__WGNA01;s__WGNA01 sp020635355
bin.1797	p__Bacteroidota	f__UBA955	55.92	8.84	1494	1621	2428616	0.44	0.937	d__Bacteria;p__Bacteroidota;c__Bacteroidia;o__NS11-12g;f__UBA955;g__JABMMZ01;s__
GCA_020635495.1	p__Bacteroidota	f__UBA10329	92.6	5.89	35	174431	3394529	0.46	0.945	d__Bacteria;p__Bacteroidota;c__Bacteroidia;o__UBA10329;f__UBA10329;g__UBA10329;s__UBA10329 sp020635495
GCA_020635535.1	p__Bacteroidota	f__UBA10329	86.8	3.88	32	133207	2985222	0.46	0.944	d__Bacteria;p__Bacteroidota;c__Bacteroidia;o__UBA10329;f__UBA10329;g__UBA10329;s__UBA10329 sp020635535
bin.455	p__Bacteroidota	f__Ignavibacteriaceae	79.24	0.05	369	14402	2822715	0.34	0.903	d__Bacteria;p__Bacteroidota;c__Ignavibacteria;o__Ignavibacteriales;f__Ignavibacteriaceae;g__IGN3;s__
GCA_020635365.1	p__Bacteroidota	f__Melioribacteraceae	97.18	1.91	70	426527	5135587	0.3	0.921	d__Bacteria;p__Bacteroidota;c__Ignavibacteria;o__Ignavibacteriales;f__Melioribacteraceae;g__GCA-2746605;s__GCA-2746605 sp020635275
GCA_020635285.1	p__Bacteroidota	f__Melioribacteraceae	85.37	2.36	44	532699	3946657	0.31	0.857	d__Bacteria;p__Bacteroidota;c__Ignavibacteria;o__Ignavibacteriales;f__Melioribacteraceae;g__GCA-2746605;s__GCA-2746605 sp020635285
GCA_020437685.1	p__Bacteroidota	f__Melioribacteraceae	58	5.67	1916	1720	3347362	0.31	0.902	d__Bacteria;p__Bacteroidota;c__Ignavibacteria;o__Ignavibacteriales;f__Melioribacteraceae;g__GCA-2746605;s__GCA-2746605 sp020635285
bin.255	p__Bacteroidota	f__B-1AR	97.29	0.53	9	767747	3085907	0.4	0.926	d__Bacteria;p__Bacteroidota;c__Ignavibacteria;o__SJA-28;f__B-1AR;g__JAEYVS01;s__JAEYVS01 sp020635255
GCA_020437545.1	p__Bacteroidota	f__B-1AR	97.41	0.2	429	18603	4285796	0.35	0.881	d__Bacteria;p__Bacteroidota;c__Ignavibacteria;o__SJA-28;f__B-1AR;g__JAGPCH01;s__JAGPCH01 sp020437545
bin.196	p__Bacteroidota	f__UBA2268	100	2.15	131	36697	2738241	0.33	0.922	d__Bacteria;p__Bacteroidota;c__Kapabacteria;o__Kapabacteriales;f__UBA2268;g__PGYR01;s__PGYR01 sp020437395
GCA_020437445.1	p__Bacteroidota	f__OLB7	100	0.23	65	139485	4759283	0.5	0.881	d__Bacteria;p__Bacteroidota;c__Kapabacteria;o__OLB7;f__OLB7;g__JAGWAZ01;s__JAGWAZ01 sp020635205
bin.1864	p__Bacteroidota	f__OLB7	60.22	0.28	782	3294	2396141	0.57	0.887	d__Bacteria;p__Bacteroidota;c__Kapabacteria;o__OLB7;f__OLB7;g__OLB7;s__OLB7 sp016788565
GCA_020437385.1	p__Bacteroidota	f__JABDKH01	93.67	0.85	488	14876	4685200	0.59	0.915	d__Bacteria;p__Bacteroidota;c__Rhodothermia;o__Rhodothermales;f__JABDKH01;g__JAGQWL01;s__JAGQWL01 sp020437385
bin.1540	p__Bdellovibrionota	f__	51.6	8.31	1707	1971	3503234	0.33	0.871	d__Bacteria;p__Bdellovibrionota;c__Bacteriovoracia;o__;f__;g__;s__
GCA_020635135.1	p__Bdellovibrionota	f__Bacteriovoracaceae	95.55	2.37	19	1630232	2840259	0.38	0.926	d__Bacteria;p__Bdellovibrionota;c__Bacteriovoracia;o__Bacteriovoracales;f__Bacteriovoracaceae;g__JACKAJ01;s__JACKAJ01 sp020635135
GCA_020635115.1	p__Bdellovibrionota	f__Bacteriovoracaceae	98.94	2.45	25	341277	3936601	0.33	0.919	d__Bacteria;p__Bdellovibrionota;c__Bacteriovoracia;o__Bacteriovoracales;f__Bacteriovoracaceae;g__JACKAK01;s__JACKAK01 sp020635115
GCA_020435225.1	p__Bdellovibrionota	f__	65.26	0.66	542	3918	1878735	0.44	0.926	d__Bacteria;p__Bdellovibrionota;c__Bdellovibrionia;o__Bdellovibrionales;f__;g__;s__
GCA_020434865.1	p__Bdellovibrionota	f__Bdellovibrionaceae	69.02	2.16	1360	2527	3383721	0.36	0.668	d__Bacteria;p__Bdellovibrionota;c__Bdellovibrionia;o__Bdellovibrionales;f__Bdellovibrionaceae;g__UBA2316;s__
GCA_020635085.1	p__Bdellovibrionota	f__JAGQZY01	71.95	0.04	11	374997	2052835	0.42	0.899	d__Bacteria;p__Bdellovibrionota;c__Bdellovibrionia;o__Bdellovibrionales;f__JAGQZY01;g__JACKAL01;s__JACKAL01 sp020635085
GCA_020435205.1	p__Bdellovibrionota	f__JAGQZY01	100	0.54	167	30108	2833106	0.44	0.933	d__Bacteria;p__Bdellovibrionota;c__Bdellovibrionia;o__Bdellovibrionales;f__JAGQZY01;g__JAGQZY01;s__JAGQZY01 sp020435205
bin.1048	p__Bdellovibrionota	f__UBA1609	89.52	2.32	660	4961	2890718	0.4	0.915	d__Bacteria;p__Bdellovibrionota;c__Bdellovibrionia;o__Bdellovibrionales;f__UBA1609;g__;s__
GCA_020435185.1	p__Bdellovibrionota	f__UBA1609	89.13	5.11	582	7114	3177504	0.38	0.909	d__Bacteria;p__Bdellovibrionota;c__Bdellovibrionia;o__Bdellovibrionales;f__UBA1609;g__JAGRAA01;s__JAGRAA01 sp020435185
GCA_020435115.1	p__Bdellovibrionota	f__UBA6776	48.55	0.93	578	3004	1561830	0.45	0.913	d__Bacteria;p__Bdellovibrionota;c__Bdellovibrionia;o__Bdellovibrionales;f__UBA6776;g__;s__
GCA_023898385.1	p__Bdellovibrionota	f__UBA6776	100	0.56	1	3330855	3330855	0.46	0.899	d__Bacteria;p__Bdellovibrionota;c__Bdellovibrionia;o__Bdellovibrionales;f__UBA6776;g__G023898385;s__G023898385 sp023898385
GCA_020435085.1	p__Bdellovibrionota	f__UBA6776	61.82	1.24	421	5252	1897141	0.39	0.908	d__Bacteria;p__Bdellovibrionota;c__Bdellovibrionia;o__Bdellovibrionales;f__UBA6776;g__JABSOQ01;s__JABSOQ01 sp020435085
GCA_020434685.1	p__Bdellovibrionota	f__UBA6776	54.24	1.79	840	3182	2276289	0.37	0.924	d__Bacteria;p__Bdellovibrionota;c__Bdellovibrionia;o__Bdellovibrionales;f__UBA6776;g__JACKAN01;s__
GCA_020435005.1	p__Bdellovibrionota	f__UBA6776	100	2.93	351	17185	3388423	0.35	0.915	d__Bacteria;p__Bdellovibrionota;c__Bdellovibrionia;o__Bdellovibrionales;f__UBA6776;g__JACKAN01;s__JACKAN01 sp020435005
GCA_020635055.1	p__Bdellovibrionota	f__UBA6776	72.45	0.37	35	143889	3001953	0.36	0.887	d__Bacteria;p__Bdellovibrionota;c__Bdellovibrionia;o__Bdellovibrionales;f__UBA6776;g__JACKAN01;s__JACKAN01 sp020635055
bin.853	p__Bdellovibrionota	f__UBA6776	100	1.07	261	22583	3459363	0.45	0.892	d__Bacteria;p__Bdellovibrionota;c__Bdellovibrionia;o__Bdellovibrionales;f__UBA6776;g__JADJVA01;s__
bin.2164	p__Bdellovibrionota	f__UBA6776	76.4	2	514	8280	3295367	0.43	0.905	d__Bacteria;p__Bdellovibrionota;c__Bdellovibrionia;o__Bdellovibrionales;f__UBA6776;g__JADJVA01;s__
bin.2077	p__Bdellovibrionota	f__UBA6776	65.82	1.96	586	3120	1724144	0.39	0.913	d__Bacteria;p__Bdellovibrionota;c__Bdellovibrionia;o__Bdellovibrionales;f__UBA6776;g__JADJVA01;s__
GCA_020435105.1	p__Bdellovibrionota	f__UBA6776	62.94	4.08	1466	2078	2849946	0.49	0.907	d__Bacteria;p__Bdellovibrionota;c__Bdellovibrionia;o__Bdellovibrionales;f__UBA6776;g__JADZEO01;s__
GCA_020635075.1	p__Bdellovibrionota	f__UBA6776	98.76	0.77	7	1005854	4513659	0.5	0.908	d__Bacteria;p__Bdellovibrionota;c__Bdellovibrionia;o__Bdellovibrionales;f__UBA6776;g__JADZEO01;s__JADZEO01 sp020635075
GCA_020435025.1	p__Bdellovibrionota	f__UBA6776	84.52	1.23	511	9934	3905382	0.42	0.899	d__Bacteria;p__Bdellovibrionota;c__Bdellovibrionia;o__Bdellovibrionales;f__UBA6776;g__JAGRAG01;s__JAGRAG01 sp020435025
GCA_020434645.1	p__Bdellovibrionota	f__UBA6776	78.46	5.56	412	7499	2201732	0.42	0.935	d__Bacteria;p__Bdellovibrionota;c__Bdellovibrionia;o__Bdellovibrionales;f__UBA6776;g__RBG-16-40-8;s__RBG-16-40-8 sp020434645
GCA_020434605.1	p__Bdellovibrionota	f__UBA840	86.27	1.69	438	5886	2118386	0.38	0.929	d__Bacteria;p__Bdellovibrionota;c__Bdellovibrionia;o__Bdellovibrionales;f__UBA840;g__JAGRAL01;s__JAGRAL01 sp020434605
GCA_020435295.1	p__Bdellovibrionota	f__JACKAF01	95.77	4.16	329	15731	3440921	0.53	0.933	d__Bacteria;p__Bdellovibrionota;c__FAC87;o__UBA2466;f__JACKAF01;g__JACKAF01;s__JACKAF01 sp020435295
GCA_020435265.1	p__Bdellovibrionota	f__JACKAF01	79.81	2.64	574	8364	3228433	0.53	0.933	d__Bacteria;p__Bdellovibrionota;c__FAC87;o__UBA2466;f__JACKAF01;g__JACKAF01;s__JACKAF01 sp020635235
GCA_020434365.1	p__Bdellovibrionota	f__JAGRAX01	91.13	2.2	199	20107	2053998	0.42	0.933	d__Bacteria;p__Bdellovibrionota;c__JALEGL01;o__JALEGL01;f__JAGRAX01;g__JAGRAX01;s__JAGRAX01 sp020434365
GCA_020434375.1	p__Bdellovibrionota	f__JAGRAY01	74.3	1.8	264	10007	1853611	0.41	0.929	d__Bacteria;p__Bdellovibrionota;c__JALEGL01;o__JALEGL01;f__JAGRAY01;g__JAGRAY01;s__JAGRAY01 sp020434375
bin.1832	p__Bdellovibrionota	f__JAGRMV01	92.35	0.81	132	24172	1766507	0.4	0.921	d__Bacteria;p__Bdellovibrionota;c__JALEGL01;o__JALEGL01;f__JAGRMV01;g__;s__
bin.202	p__Bdellovibrionota	f__JAGRMV01	96.52	0.38	162	19278	1781216	0.39	0.925	d__Bacteria;p__Bdellovibrionota;c__JALEGL01;o__JALEGL01;f__JAGRMV01;g__JAGRMV01;s__JAGRMV01 sp020434345
GCA_020441045.1	p__Bdellovibrionota	f__JAGRMV01	92.17	1.87	341	10576	2289548	0.42	0.912	d__Bacteria;p__Bdellovibrionota;c__JALEGL01;o__JALEGL01;f__JAGRMV01;g__JAGRMV01;s__JAGRMV01 sp020441045
GCA_020635195.1	p__Bdellovibrionota	f__Bog-1112	59.28	0.13	30	145639	2307945	0.46	0.885	d__Bacteria;p__Bdellovibrionota;c__Oligoflexia;o__Oligoflexales;f__Bog-1112;g__JACKAG01;s__JACKAG01 sp020635195
GCA_020434625.1	p__Bdellovibrionota	f__JAGRAN01	51.11	3.71	1228	2226	2581231	0.57	0.902	d__Bacteria;p__Bdellovibrionota;c__UBA2361;o__SZUA-149;f__JAGRAN01;g__;s__
GCA_020434585.1	p__Bdellovibrionota	f__JAGRAN01	94.4	3.75	304	22728	3803217	0.51	0.889	d__Bacteria;p__Bdellovibrionota;c__UBA2361;o__SZUA-149;f__JAGRAN01;g__JAGRAN01;s__JAGRAN01 sp020434585
GCA_020434415.1	p__Bdellovibrionota	f__SZUA-149	79.64	2.97	677	9480	4538795	0.57	0.872	d__Bacteria;p__Bdellovibrionota;c__UBA2361;o__SZUA-149;f__SZUA-149;g__JAGRAW01;s__JAGRAW01 sp020434415
GCA_020434545.1	p__Bdellovibrionota	f__	56.65	0.13	1032	2808	2416510	0.44	0.882	d__Bacteria;p__Bdellovibrionota;c__UBA2361;o__UBA2361;f__;g__;s__
GCA_020434405.1	p__Bdellovibrionota	f__	61.15	0.95	1208	2637	2909930	0.46	0.895	d__Bacteria;p__Bdellovibrionota;c__UBA2361;o__UBA2361;f__;g__;s__
GCA_020635175.1	p__Bdellovibrionota	f__J135	55.89	0.09	27	64335	1509982	0.41	0.901	d__Bacteria;p__Bdellovibrionota;c__UBA2361;o__UBA2361;f__J135;g__JACKAH01;s__JACKAH01 sp020635175
GCA_020434465.1	p__Bdellovibrionota	f__JAGRAS01	63.78	3.97	476	5836	2116741	0.35	0.904	d__Bacteria;p__Bdellovibrionota;c__UBA2361;o__UBA2361;f__JAGRAS01;g__JAGRAS01;s__JAGRAS01 sp020434465
GCA_020434485.1	p__Bdellovibrionota	f__JAIBBU01	51.52	3.18	634	3371	2013620	0.47	0.883	d__Bacteria;p__Bdellovibrionota;c__UBA2361;o__UBA2361;f__JAIBBU01;g__;s__
GCA_020434525.1	p__Bdellovibrionota	f__RFPC01	72.1	2.35	798	3889	2694328	0.47	0.896	d__Bacteria;p__Bdellovibrionota;c__UBA2361;o__UBA2361;f__RFPC01;g__;s__
GCA_020434445.1	p__Bdellovibrionota	f__RFPC01	56.86	1.79	963	3322	2563875	0.47	0.898	d__Bacteria;p__Bdellovibrionota;c__UBA2361;o__UBA2361;f__RFPC01;g__;s__
GCA_020434565.1	p__Bdellovibrionota	f__RFPC01	84.01	3.59	434	14201	3834123	0.5	0.88	d__Bacteria;p__Bdellovibrionota;c__UBA2361;o__UBA2361;f__RFPC01;g__JAGRAO01;s__JAGRAO01 sp020434565
GCA_020434495.1	p__Bdellovibrionota	f__RFPC01	82.11	3.78	746	8470	4135927	0.49	0.896	d__Bacteria;p__Bdellovibrionota;c__UBA2361;o__UBA2361;f__RFPC01;g__RFPC01;s__RFPC01 sp020434495
GCA_020434305.1	p__Calditrichota	f__	77.45	2.16	776	4217	2747171	0.39	0.926	d__Bacteria;p__Calditrichota;c__Calditrichia;o__;f__;g__;s__
GCA_020434265.1	p__Calditrichota	f__J004	95.87	1.3	281	46037	4767769	0.39	0.934	d__Bacteria;p__Calditrichota;c__Calditrichia;o__Calditrichales;f__J004;g__JACKAO01;s__JACKAO01 sp020635035
GCA_020635015.1	p__Calditrichota	f__J042	83.6	1.01	56	280332	5675833	0.56	0.866	d__Bacteria;p__Calditrichota;c__Calditrichia;o__RBG-13-44-9;f__J042;g__JACKAP01;s__JACKAP01 sp020635015
GCA_020434205.1	p__Calditrichota	f__J042	90.43	0.59	710	11669	5626021	0.56	0.875	d__Bacteria;p__Calditrichota;c__Calditrichia;o__RBG-13-44-9;f__J042;g__JACKAQ01;s__JACKAQ01 sp020434205
GCA_020634975.1	p__Calditrichota	f__J042	99.91	0.9	19	3537981	5938859	0.48	0.891	d__Bacteria;p__Calditrichota;c__Calditrichia;o__RBG-13-44-9;f__J042;g__JACKAQ01;s__JACKAQ01 sp020634975
GCA_020634995.1	p__Campylobacterota	f__Arcobacteraceae	70.86	7.06	79	67471	1878986	0.27	0.91	d__Bacteria;p__Campylobacterota;c__Campylobacteria;o__Campylobacterales;f__Arcobacteraceae;g__Aliarcobacter;s__Aliarcobacter aquimarinus
GCA_020440485.1	p__Chlamydiota	f__Criblamydiaceae	94.54	0.52	117	39064	2382227	0.46	0.92	d__Bacteria;p__Chlamydiota;c__Chlamydiia;o__Chlamydiales;f__Criblamydiaceae;g__JACKPN01;s__JACKPN01 sp024233575
GCA_024233495.1	p__Chlamydiota	f__JAAKFR01	91.3	0.2	27	302970	1716003	0.47	0.912	d__Bacteria;p__Chlamydiota;c__Chlamydiia;o__Chlamydiales;f__JAAKFR01;g__JACKPM01;s__JACKPM01 sp024233495
GCA_020440555.1	p__Chlamydiota	f__JAAKFR01	100	0.06	181	14647	1574034	0.41	0.919	d__Bacteria;p__Chlamydiota;c__Chlamydiia;o__Chlamydiales;f__JAAKFR01;g__JAGRNW01;s__JAGRNW01 sp020440555
GCA_024233455.1	p__Chlamydiota	f__JACKPQ01	89.33	0.07	3	936722	1575896	0.44	0.929	d__Bacteria;p__Chlamydiota;c__Chlamydiia;o__Chlamydiales;f__JACKPQ01;g__JACKPP01;s__JACKPP01 sp024233455
GCA_024233435.1	p__Chlamydiota	f__JACKPQ01	94.83	0.22	11	641585	1616904	0.44	0.937	d__Bacteria;p__Chlamydiota;c__Chlamydiia;o__Chlamydiales;f__JACKPQ01;g__JACKPQ01;s__JACKPQ01 sp024233435
bin.100	p__Chlamydiota	f__JAFEGQ01	41.32	6.15	1899	1523	3053512	0.55	0.881	d__Bacteria;p__Chlamydiota;c__Chlamydiia;o__Chlamydiales;f__JAFEGQ01;g__;s__
GCA_020440525.1	p__Chlamydiota	f__JAGROB01	73.11	3.81	430	5010	1598014	0.48	0.926	d__Bacteria;p__Chlamydiota;c__Chlamydiia;o__Chlamydiales;f__JAGROB01;g__;s__
GCA_020440465.1	p__Chlamydiota	f__JAGROB01	89.24	1.25	194	15356	1772160	0.46	0.925	d__Bacteria;p__Chlamydiota;c__Chlamydiia;o__Chlamydiales;f__JAGROB01;g__JAGROB01;s__JAGROB01 sp020440465
GCA_020440505.1	p__Chlamydiota	f__JAJFMA01	73.24	0.8	887	3041	2330271	0.54	0.927	d__Bacteria;p__Chlamydiota;c__Chlamydiia;o__Chlamydiales;f__JAJFMA01;g__;s__
GCA_020440585.1	p__Chlamydiota	f__JAJFMK01	53.66	0.78	384	3351	1217443	0.49	0.917	d__Bacteria;p__Chlamydiota;c__Chlamydiia;o__Chlamydiales;f__JAJFMK01;g__;s__
GCA_020440345.1	p__Chlamydiota	f__Simkaniaceae	63.39	0.81	238	4402	931483	0.47	0.937	d__Bacteria;p__Chlamydiota;c__Chlamydiia;o__Chlamydiales;f__Simkaniaceae;g__;s__
GCA_020440315.1	p__Chlamydiota	f__Simkaniaceae	67.57	0.48	407	3138	1188952	0.43	0.931	d__Bacteria;p__Chlamydiota;c__Chlamydiia;o__Chlamydiales;f__Simkaniaceae;g__JAAKFF01;s__
GCA_020440365.1	p__Chlamydiota	f__Simkaniaceae	58.22	1.8	339	3455	1100972	0.45	0.929	d__Bacteria;p__Chlamydiota;c__Chlamydiia;o__Chlamydiales;f__Simkaniaceae;g__Neptunochlamydia;s__
GCA_020440285.1	p__Chlamydiota	f__Simkaniaceae	89.55	0.41	180	13207	1696508	0.43	0.925	d__Bacteria;p__Chlamydiota;c__Chlamydiia;o__Chlamydiales;f__Simkaniaceae;g__Neptunochlamydia;s__Neptunochlamydia sp020440285
GCA_020440405.1	p__Chlamydiota	f__Simkaniaceae	85.25	2.1	299	8055	1727252	0.45	0.936	d__Bacteria;p__Chlamydiota;c__Chlamydiia;o__Chlamydiales;f__Simkaniaceae;g__Neptunochlamydia;s__Neptunochlamydia sp020440405
GCA_020440305.1	p__Chlamydiota	f__Simkaniaceae	99.43	0.92	197	79048	2560732	0.39	0.9	d__Bacteria;p__Chlamydiota;c__Chlamydiia;o__Chlamydiales;f__Simkaniaceae;g__Neptunochlamydia;s__Neptunochlamydia sp024233395
GCA_024233515.1	p__Chlamydiota	f__Simkaniaceae	71.41	0.54	11	199082	1581594	0.45	0.915	d__Bacteria;p__Chlamydiota;c__Chlamydiia;o__Chlamydiales;f__Simkaniaceae;g__Neptunochlamydia;s__Neptunochlamydia sp024233515
GCA_020440245.1	p__Chlamydiota	f__Simkaniaceae	84.17	2.09	316	10649	2290524	0.42	0.907	d__Bacteria;p__Chlamydiota;c__Chlamydiia;o__Chlamydiales;f__Simkaniaceae;g__Simkania;s__Simkania negevensis
GCA_020440545.1	p__Chlamydiota	f__SLFE01	56.11	1.89	358	4070	1249488	0.53	0.958	d__Bacteria;p__Chlamydiota;c__Chlamydiia;o__Chlamydiales;f__SLFE01;g__;s__
GCA_020433765.1	p__Chloroflexota	f__J111	49.57	0.29	899	4315	3434399	0.57	0.902	d__Bacteria;p__Chloroflexota;c__Anaerolineae;o__4572-78;f__J111;g__;s__
GCA_020433785.1	p__Chloroflexota	f__J111	70.83	6.47	1178	8117	7604533	0.53	0.876	d__Bacteria;p__Chloroflexota;c__Anaerolineae;o__4572-78;f__J111;g__JAGRBY01;s__JAGRBY01 sp020433785
GCA_020433805.1	p__Chloroflexota	f__J111	89.57	2.78	1248	16758	9775669	0.5	0.86	d__Bacteria;p__Chloroflexota;c__Anaerolineae;o__4572-78;f__J111;g__JAGRBY01;s__JAGRBY01 sp020433805
GCA_020433835.1	p__Chloroflexota	f__J111	77.58	6.22	1523	9372	8591765	0.5	0.874	d__Bacteria;p__Chloroflexota;c__Anaerolineae;o__4572-78;f__J111;g__JAGRBY01;s__JAGRBY01 sp020433835
GCA_020634855.1	p__Chloroflexota	f__J111	94.47	4.48	53	490890	8782336	0.53	0.859	d__Bacteria;p__Chloroflexota;c__Anaerolineae;o__4572-78;f__J111;g__JAGRBY01;s__JAGRBY01 sp020634855
GCA_020634935.1	p__Chloroflexota	f__J111	68.17	3.51	114	95557	6178543	0.53	0.852	d__Bacteria;p__Chloroflexota;c__Anaerolineae;o__4572-78;f__J111;g__JAGRBY01;s__JAGRBY01 sp020634935
GCA_020634155.1	p__Chloroflexota	f__J027	93.93	2.43	2	2179721	3884637	0.52	0.943	d__Bacteria;p__Chloroflexota;c__Anaerolineae;o__Aggregatilineales;f__J027;g__J027;s__J027 sp020634155
GCA_020432345.1	p__Chloroflexota	f__Phototrophicaceae	42.98	4.85	2010	2024	3914166	0.53	0.891	d__Bacteria;p__Chloroflexota;c__Anaerolineae;o__Aggregatilineales;f__Phototrophicaceae;g__;s__
GCA_020634115.1	p__Chloroflexota	f__Phototrophicaceae	77.69	5.41	63	954673	5470799	0.56	0.887	d__Bacteria;p__Chloroflexota;c__Anaerolineae;o__Aggregatilineales;f__Phototrophicaceae;g__JACKCG01;s__JACKCG01 sp020634115
GCA_020634135.1	p__Chloroflexota	f__Phototrophicaceae	88.75	0.92	35	471791	4201460	0.56	0.892	d__Bacteria;p__Chloroflexota;c__Anaerolineae;o__Aggregatilineales;f__Phototrophicaceae;g__JACKCG01;s__JACKCG01 sp020634135
GCA_020432395.1	p__Chloroflexota	f__Phototrophicaceae	57.73	1.13	1366	4111	4438547	0.58	0.901	d__Bacteria;p__Chloroflexota;c__Anaerolineae;o__Aggregatilineales;f__Phototrophicaceae;g__OLB15;s__
GCA_020634165.1	p__Chloroflexota	f__Phototrophicaceae	81.96	0.91	15	2497781	4670331	0.53	0.898	d__Bacteria;p__Chloroflexota;c__Anaerolineae;o__Aggregatilineales;f__Phototrophicaceae;g__Phototrophicus;s__Phototrophicus sp020634165
GCA_020634885.1	p__Chloroflexota	f__EnvOPS12	99.7	0.27	15	464720	3624830	0.5	0.922	d__Bacteria;p__Chloroflexota;c__Anaerolineae;o__Anaerolineales;f__EnvOPS12;g__OLB14;s__OLB14 sp020634885
GCA_020634895.1	p__Chloroflexota	f__EnvOPS12	97.42	0.97	25	391494	4012492	0.51	0.919	d__Bacteria;p__Chloroflexota;c__Anaerolineae;o__Anaerolineales;f__EnvOPS12;g__OLB14;s__OLB14 sp020634895
GCA_020634875.1	p__Chloroflexota	f__JABWBV01	60.88	4.21	55	95754	3406319	0.53	0.908	d__Bacteria;p__Chloroflexota;c__Anaerolineae;o__Anaerolineales;f__JABWBV01;g__JABWBV01;s__JABWBV01 sp020634875
bin.56	p__Chloroflexota	f__Ardenticatenaceae	91.41	5.55	667	6571	3505617	0.62	0.849	d__Bacteria;p__Chloroflexota;c__Anaerolineae;o__Ardenticatenales;f__Ardenticatenaceae;g__JACKAZ01;s__JACKAZ01 sp020634795
GCA_020433705.1	p__Chloroflexota	f__Caldilineaceae	62.46	9.84	2429	3040	5336737	0.64	0.853	d__Bacteria;p__Chloroflexota;c__Anaerolineae;o__Caldilineales;f__Caldilineaceae;g__;s__
GCA_020433545.1	p__Chloroflexota	f__Caldilineaceae	50.96	1.35	1639	2896	4209141	0.6	0.876	d__Bacteria;p__Chloroflexota;c__Anaerolineae;o__Caldilineales;f__Caldilineaceae;g__;s__
bin.222	p__Chloroflexota	f__Caldilineaceae	82.48	9.6	1644	4114	5919047	0.65	0.885	d__Bacteria;p__Chloroflexota;c__Anaerolineae;o__Caldilineales;f__Caldilineaceae;g__;s__
bin.560	p__Chloroflexota	f__Caldilineaceae	100	2.92	363	45382	7698440	0.64	0.884	d__Bacteria;p__Chloroflexota;c__Anaerolineae;o__Caldilineales;f__Caldilineaceae;g__Caldilinea;s__Caldilinea sp020634815
GCA_020634755.1	p__Chloroflexota	f__Caldilineaceae	85.73	3.14	99	123850	7120721	0.56	0.852	d__Bacteria;p__Chloroflexota;c__Anaerolineae;o__Caldilineales;f__Caldilineaceae;g__JACKBC01;s__JACKBC01 sp020634755
bin.426	p__Chloroflexota	f__Caldilineaceae	74.02	1.51	792	6643	4684417	0.63	0.896	d__Bacteria;p__Chloroflexota;c__Anaerolineae;o__Caldilineales;f__Caldilineaceae;g__JADJPH01;s__
bin.1049	p__Chloroflexota	f__Caldilineaceae	98.55	2.72	170	45531	5028715	0.6	0.887	d__Bacteria;p__Chloroflexota;c__Anaerolineae;o__Caldilineales;f__Caldilineaceae;g__JAGRCP01;s__JAGRCP01 sp020433455
GCA_020433495.1	p__Chloroflexota	f__Caldilineaceae	67.99	6.73	3571	2590	8378667	0.56	0.874	d__Bacteria;p__Chloroflexota;c__Anaerolineae;o__Caldilineales;f__Caldilineaceae;g__JAHBVH01;s__
GCA_020433385.1	p__Chloroflexota	f__Caldilineaceae	56.52	10.96	1348	4734	5387125	0.54	0.855	d__Bacteria;p__Chloroflexota;c__Anaerolineae;o__Caldilineales;f__Caldilineaceae;g__JAHBVH01;s__
bin.532	p__Chloroflexota	f__Caldilineaceae	54.41	8.36	3619	2071	7116977	0.56	0.876	d__Bacteria;p__Chloroflexota;c__Anaerolineae;o__Caldilineales;f__Caldilineaceae;g__JAHBVH01;s__
GCA_020433565.1	p__Chloroflexota	f__Caldilineaceae	61.89	0.82	1532	3937	5271504	0.61	0.889	d__Bacteria;p__Chloroflexota;c__Anaerolineae;o__Caldilineales;f__Caldilineaceae;g__RI-153;s__
bin.1223	p__Chloroflexota	f__JAAEKA01	96.86	0.83	471	14268	4835007	0.62	0.868	d__Bacteria;p__Chloroflexota;c__Anaerolineae;o__JAAEKA01;f__JAAEKA01;g__JACKBK01;s__JACKBK01 sp020634555
bin.806	p__Chloroflexota	f__JAAEKA01	86.83	2.98	658	13002	5615092	0.62	0.882	d__Bacteria;p__Chloroflexota;c__Anaerolineae;o__JAAEKA01;f__JAAEKA01;g__JACKBK01;s__JACKBK01 sp020634615
GCA_020432615.1	p__Chloroflexota	f__Promineofilaceae	67.94	4.11	912	7915	4514746	0.54	0.894	d__Bacteria;p__Chloroflexota;c__Anaerolineae;o__Promineofilales;f__Promineofilaceae;g__GCA-2699125;s__
GCA_020634435.1	p__Chloroflexota	f__Promineofilaceae	94.93	7.69	37	611718	7754919	0.54	0.892	d__Bacteria;p__Chloroflexota;c__Anaerolineae;o__Promineofilales;f__Promineofilaceae;g__GCA-2699125;s__GCA-2699125 sp020634435
GCA_020634455.1	p__Chloroflexota	f__Promineofilaceae	95.58	5.71	4	4265638	6630455	0.54	0.9	d__Bacteria;p__Chloroflexota;c__Anaerolineae;o__Promineofilales;f__Promineofilaceae;g__GCA-2699125;s__GCA-2699125 sp020634455
GCA_020634495.1	p__Chloroflexota	f__Promineofilaceae	64.45	5.42	151	78811	5129890	0.53	0.874	d__Bacteria;p__Chloroflexota;c__Anaerolineae;o__Promineofilales;f__Promineofilaceae;g__GCA-2699125;s__GCA-2699125 sp020634495
GCA_020634565.1	p__Chloroflexota	f__Promineofilaceae	92.25	5.36	47	312976	6639015	0.54	0.905	d__Bacteria;p__Chloroflexota;c__Anaerolineae;o__Promineofilales;f__Promineofilaceae;g__GCA-2699125;s__GCA-2699125 sp020634565
bin.1462	p__Chloroflexota	f__Promineofilaceae	96.93	7.86	496	28536	6336837	0.48	0.89	d__Bacteria;p__Chloroflexota;c__Anaerolineae;o__Promineofilales;f__Promineofilaceae;g__JAACFF01;s__JAACFF01 sp020432765
GCA_020634575.1	p__Chloroflexota	f__Promineofilaceae	67.99	5.08	96	77531	5679027	0.6	0.895	d__Bacteria;p__Chloroflexota;c__Anaerolineae;o__Promineofilales;f__Promineofilaceae;g__JACKBM01;s__JACKBM01 sp020634575
GCA_020634415.1	p__Chloroflexota	f__Promineofilaceae	70.4	5.15	81	110501	5130045	0.54	0.902	d__Bacteria;p__Chloroflexota;c__Anaerolineae;o__Promineofilales;f__Promineofilaceae;g__JACKBT01;s__JACKBT01 sp020634415
GCA_020634235.1	p__Chloroflexota	f__Promineofilaceae	97.15	5.02	7	1787834	4620579	0.63	0.905	d__Bacteria;p__Chloroflexota;c__Anaerolineae;o__Promineofilales;f__Promineofilaceae;g__JACKCB01;s__JACKCB01 sp020634235
GCA_020634245.1	p__Chloroflexota	f__Promineofilaceae	92.39	5.63	36	367057	6308035	0.53	0.895	d__Bacteria;p__Chloroflexota;c__Anaerolineae;o__Promineofilales;f__Promineofilaceae;g__JACKCC01;s__JACKCC01 sp020634245
GCA_020432745.1	p__Chloroflexota	f__Promineofilaceae	77.44	10.69	2002	4680	6684183	0.55	0.893	d__Bacteria;p__Chloroflexota;c__Anaerolineae;o__Promineofilales;f__Promineofilaceae;g__JACKCD01;s__
GCA_020634215.1	p__Chloroflexota	f__Promineofilaceae	86.59	1.9	112	95302	5761401	0.55	0.889	d__Bacteria;p__Chloroflexota;c__Anaerolineae;o__Promineofilales;f__Promineofilaceae;g__JACKCD01;s__JACKCD01 sp020634215
bin.159	p__Chloroflexota	f__Promineofilaceae	83.77	7.87	1371	5283	5981848	0.66	0.897	d__Bacteria;p__Chloroflexota;c__Anaerolineae;o__Promineofilales;f__Promineofilaceae;g__JACSRF01;s__
GCA_020634315.1	p__Chloroflexota	f__Promineofilaceae	86.47	2.02	94	126183	4961133	0.54	0.907	d__Bacteria;p__Chloroflexota;c__Anaerolineae;o__Promineofilales;f__Promineofilaceae;g__JACSRF01;s__JACSRF01 sp020634315
GCA_020634375.1	p__Chloroflexota	f__Promineofilaceae	90.32	3.74	22	393001	4898211	0.53	0.907	d__Bacteria;p__Chloroflexota;c__Anaerolineae;o__Promineofilales;f__Promineofilaceae;g__JACSRF01;s__JACSRF01 sp020634375
GCA_020432925.1	p__Chloroflexota	f__Promineofilaceae	52.57	1.94	1438	2865	3391143	0.56	0.899	d__Bacteria;p__Chloroflexota;c__Anaerolineae;o__Promineofilales;f__Promineofilaceae;g__JADJSZ01;s__
GCA_020432905.1	p__Chloroflexota	f__Promineofilaceae	65.05	1.74	2337	2900	5994579	0.5	0.874	d__Bacteria;p__Chloroflexota;c__Anaerolineae;o__Promineofilales;f__Promineofilaceae;g__JADJSZ01;s__
bin.477	p__Chloroflexota	f__Promineofilaceae	73.18	7.54	2333	2382	5053630	0.59	0.898	d__Bacteria;p__Chloroflexota;c__Anaerolineae;o__Promineofilales;f__Promineofilaceae;g__JADJXA01;s__
bin.1974	p__Chloroflexota	f__Promineofilaceae	89.85	4.6	775	9727	6054062	0.56	0.9	d__Bacteria;p__Chloroflexota;c__Anaerolineae;o__Promineofilales;f__Promineofilaceae;g__JADJXA01;s__
GCA_020634395.1	p__Chloroflexota	f__Promineofilaceae	66.94	3.22	56	131414	4819787	0.58	0.901	d__Bacteria;p__Chloroflexota;c__Anaerolineae;o__Promineofilales;f__Promineofilaceae;g__JADJXA01;s__JADJXA01 sp020634395
bin.2494	p__Chloroflexota	f__Promineofilaceae	97.19	3.28	352	22388	5482273	0.6	0.868	d__Bacteria;p__Chloroflexota;c__Anaerolineae;o__Promineofilales;f__Promineofilaceae;g__JAGVTM01;s__JAGVTM01 sp020634515
bin.1585	p__Chloroflexota	f__Promineofilaceae	95.46	1.42	418	16212	4832893	0.54	0.899	d__Bacteria;p__Chloroflexota;c__Anaerolineae;o__Promineofilales;f__Promineofilaceae;g__JAMLHW01;s__JAMLHW01 sp023954475
GCA_020432385.1	p__Chloroflexota	f__Promineofilaceae	97.12	1.72	156	61956	4504925	0.62	0.887	d__Bacteria;p__Chloroflexota;c__Anaerolineae;o__Promineofilales;f__Promineofilaceae;g__Promineofilum;s__Promineofilum sp020634335
GCA_020432465.1	p__Chloroflexota	f__Promineofilaceae	81.41	3.17	1347	5132	5848091	0.51	0.839	d__Bacteria;p__Chloroflexota;c__Anaerolineae;o__Promineofilales;f__Promineofilaceae;g__QQUD01;s__
bin.2130	p__Chloroflexota	f__UCB3	89.91	2.85	231	28998	4236135	0.72	0.907	d__Bacteria;p__Chloroflexota;c__Anaerolineae;o__UCB3;f__UCB3;g__JACKBJ01;s__JACKBJ01 sp020634625
bin.1734	p__Chloroflexota	f__Roseiflexaceae	98.73	4.94	658	10283	5354846	0.59	0.88	d__Bacteria;p__Chloroflexota;c__Chloroflexia;o__Chloroflexales;f__Roseiflexaceae;g__Kouleothrix;s__Kouleothrix sp018266315
GCA_020432265.1	p__Chloroflexota	f__UBA6265	47.97	2.06	901	4089	3296224	0.65	0.876	d__Bacteria;p__Chloroflexota;c__Chloroflexia;o__Thermomicrobiales;f__UBA6265;g__JACCXM01;s__
bin.323	p__Chloroflexota	f__UBA6265	70.44	0.98	757	3162	2275168	0.62	0.886	d__Bacteria;p__Chloroflexota;c__Chloroflexia;o__Thermomicrobiales;f__UBA6265;g__JADLGF01;s__
GCA_020432215.1	p__Chloroflexota	f__UBA6265	62.93	1.85	917	4657	3135015	0.62	0.89	d__Bacteria;p__Chloroflexota;c__Chloroflexia;o__Thermomicrobiales;f__UBA6265;g__JAMLHN01;s__JAMLHN01 sp023957115
GCA_020432165.1	p__Chloroflexota	f__UBA6265	98.31	3.4	105	79408	3216338	0.57	0.906	d__Bacteria;p__Chloroflexota;c__Chloroflexia;o__Thermomicrobiales;f__UBA6265;g__UBA6265;s__UBA6265 sp020432165
bin.2122	p__Chloroflexota	f__Tepidiformaceae	87.7	1.63	115	39438	3149720	0.66	0.917	d__Bacteria;p__Chloroflexota;c__Dehalococcoidia;o__Tepidiformales;f__Tepidiformaceae;g__FeB-14;s__
bin.2090	p__Chloroflexota	f__Tepidiformaceae	67.69	4.08	855	3220	2428224	0.69	0.911	d__Bacteria;p__Chloroflexota;c__Dehalococcoidia;o__Tepidiformales;f__Tepidiformaceae;g__JACPOQ01;s__JACPOQ01 sp016703545
GCA_020432105.1	p__Chloroflexota	f__Tepidiformaceae	81.17	1.58	399	15350	3078111	0.64	0.92	d__Bacteria;p__Chloroflexota;c__Dehalococcoidia;o__Tepidiformales;f__Tepidiformaceae;g__JAGQGZ01;s__JAGQGZ01 sp020432105
bin.2505	p__Chloroflexota	f__Tepidiformaceae	95.56	1.81	225	31403	3653230	0.64	0.91	d__Bacteria;p__Chloroflexota;c__Dehalococcoidia;o__Tepidiformales;f__Tepidiformaceae;g__JAGQHB01;s__JAGQHB01 sp020432045
GCA_020432235.1	p__Chloroflexota	f__UBA2979	63.86	2.88	604	5488	2370509	0.7	0.898	d__Bacteria;p__Chloroflexota;c__Dehalococcoidia;o__UBA2979;f__UBA2979;g__W-Chloroflexi-9;s__W-Chloroflexi-9 sp020634075
GCA_020438245.1	p__CLD3	f__SB21	85.14	2.61	660	6117	3163433	0.49	0.929	d__Bacteria;p__CLD3;c__CLD3;o__SB21;f__SB21;g__JAGQUY01;s__JAGQUY01 sp020438245
GCA_020431945.1	p__Cyanobacteriota	f__Obscuribacteraceae	84.49	7.35	793	11245	6319048	0.56	0.91	d__Bacteria;p__Cyanobacteriota;c__Vampirovibrionia;o__Obscuribacterales;f__Obscuribacteraceae;g__JADJWK01;s__JADJWK01 sp020431945
bin.469	p__Cyanobacteriota	f__Obscuribacteraceae	95.88	4.43	693	11785	5902719	0.53	0.879	d__Bacteria;p__Cyanobacteriota;c__Vampirovibrionia;o__Obscuribacterales;f__Obscuribacteraceae;g__Obscuribacter;s__Obscuribacter sp016712465
bin.1070	p__Cyanobacteriota	f__Obscuribacteraceae	92.16	7.02	543	18018	5789371	0.51	0.881	d__Bacteria;p__Cyanobacteriota;c__Vampirovibrionia;o__Obscuribacterales;f__Obscuribacteraceae;g__RI-106;s__RI-106 sp020634035
GCA_020431915.1	p__Cyanobacteriota	f__JAGQHJ01	87.65	1.57	180	27844	2715054	0.57	0.848	d__Bacteria;p__Cyanobacteriota;c__Vampirovibrionia;o__Vampirovibrionales;f__JAGQHJ01;g__JAGQHJ01;s__JAGQHJ01 sp020431915
GCA_020431825.1	p__Deinococcota	f__Trueperaceae	93.94	2.62	338	33613	5632175	0.47	0.884	d__Bacteria;p__Deinococcota;c__Deinococci;o__Deinococcales;f__Trueperaceae;g__JAHEBB01;s__JAHEBB01 sp020431825
GCA_020634015.1	p__Delongbacteria	f__CAIWAD01	95.26	0.61	17	486764	3885212	0.64	0.895	d__Bacteria;p__Delongbacteria;c__UBA4055;o__CAIWAD01;f__CAIWAD01;g__JACKCN01;s__JACKCN01 sp020634015
bin.634	p__Dependentiae	f__RVW-14	94.98	1.08	77	23990	1318598	0.4	0.91	d__Bacteria;p__Dependentiae;c__Babeliae;o__Babeliales;f__RVW-14;g__AaIE-18;s__
GCA_020633995.1	p__Dependentiae	f__RVW-14	95.73	0.56	6	541903	1460747	0.42	0.907	d__Bacteria;p__Dependentiae;c__Babeliae;o__Babeliales;f__RVW-14;g__JACKCO01;s__JACKCO01 sp020633995
GCA_020431705.1	p__Dependentiae	f__Vermiphilaceae	97.81	0.56	52	65475	1109706	0.35	0.895	d__Bacteria;p__Dependentiae;c__Babeliae;o__Babeliales;f__Vermiphilaceae;g__JAGQHQ01;s__JAGQHQ01 sp020431705
GCA_020431845.1	p__Desulfobacterota	f__UBA2774	66.09	1.24	876	2643	2041679	0.55	0.859	d__Bacteria;p__Desulfobacterota_D;c__UBA1144;o__UBA2774;f__UBA2774;g__JADLGH01;s__
GCA_020633955.1	p__Desulfobacterota	f__Desulforegulaceae	74.42	0.28	37	164147	2542208	0.35	0.87	d__Bacteria;p__Desulfobacterota;c__Desulfobacteria;o__Desulfobacterales;f__Desulforegulaceae;g__JACKCP01;s__JACKCP01 sp020633955
bin.98	p__Eisenbacteria	f__CAIMUX01	94.39	3.12	556	27402	7236198	0.65	0.894	d__Bacteria;p__Eisenbacteria;c__RBG-16-71-46;o__CAIMUX01;f__CAIMUX01;g__JACKCR01;s__JACKCR01 sp020633975
GCA_020431745.1	p__Eisenbacteria	f__CAIMUX01	68.21	1.36	1245	5186	4951239	0.66	0.896	d__Bacteria;p__Eisenbacteria;c__RBG-16-71-46;o__CAIMUX01;f__CAIMUX01;g__JAGQHR01;s__JAGQHR01 sp020431745
bin.440	p__Elusimicrobiota	f__FEN-1173	71.61	4.47	792	2821	1965362	0.54	0.937	d__Bacteria;p__Elusimicrobiota;c__Elusimicrobia;o__FEN-1173;f__FEN-1173;g__JADKHR01;s__
GCA_020431725.1	p__Eremiobacterota	f__JADMJV01	77.18	3.31	2253	4306	6985263	0.63	0.938	d__Bacteria;p__Eremiobacterota;c__Xenobia;o__Xenobiales;f__JADMJV01;g__;s__
GCA_020431685.1	p__Eremiobacterota	f__JADMJV01	73.09	5.97	1677	4699	6569580	0.57	0.937	d__Bacteria;p__Eremiobacterota;c__Xenobia;o__Xenobiales;f__JADMJV01;g__JAEXNA01;s__
bin.1090	p__Eremiobacterota	f__JADMJV01	51.77	2.03	2466	1854	4443881	0.58	0.914	d__Bacteria;p__Eremiobacterota;c__Xenobia;o__Xenobiales;f__JADMJV01;g__JAEXNA01;s__
GCA_020633895.1	p__FEN-1099	f__JACKCT01	90.95	1.7	57	242515	4146702	0.63	0.892	d__Bacteria;p__FEN-1099;c__FEN-1099;o__JACKCT01;f__JACKCT01;g__JACKCT01;s__JACKCT01 sp020633895
GCA_020633825.1	p__Fibrobacterota	f__UBA5070	66.32	0.5	13	629050	3292501	0.64	0.905	d__Bacteria;p__Fibrobacterota;c__Fibrobacteria;o__UBA5070;f__UBA5070;g__UBA5070;s__UBA5070 sp020633825
bin.333	p__Gemmatimonadota	f__GWC2-71-9	88.76	0.42	253	14100	2710454	0.72	0.935	d__Bacteria;p__Gemmatimonadota;c__Gemmatimonadetes;o__Gemmatimonadales;f__GWC2-71-9;g__Palsa-1233;s__Palsa-1233 sp020633775
GCA_020431485.1	p__Gemmatimonadota	f__UBA6960	72.14	3.53	707	7771	4062152	0.71	0.901	d__Bacteria;p__Gemmatimonadota;c__Gemmatimonadetes;o__Longimicrobiales;f__UBA6960;g__JAGQIF01;s__JAGQIF01 sp020431485
bin.2065	p__Hydrogenedentota	f__SLHB01	62.5	1.35	1526	3319	4492752	0.6	0.894	d__Bacteria;p__Hydrogenedentota;c__Hydrogenedentia;o__Hydrogenedentiales;f__SLHB01;g__JABWCD01;s__
bin.468	p__JADJOY01	f__JADJOY01	94.53	5.44	409	38104	8159434	0.71	0.892	d__Bacteria;p__JADJOY01;c__JADJOY01;o__JADJOY01;f__JADJOY01;g__JADJOY01;s__
GCA_020431385.1	p__JAGRBM01	f__	64.18	1.39	1275	3781	4007534	0.68	0.911	d__Bacteria;p__JAGRBM01;c__JAGRBM01;o__;f__;g__;s__
GCA_020434085.1	p__JAGRBM01	f__JAGRBM01	96.45	1.6	628	9444	4176515	0.63	0.905	d__Bacteria;p__JAGRBM01;c__JAGRBM01;o__JAGRBM01;f__JAGRBM01;g__JAGRBM01;s__JAGRBM01 sp020434085
GCA_020633725.1	p__Krumholzibacteriota	f__JACNKJ01	98.29	0.11	8	684709	3304582	0.71	0.935	d__Bacteria;p__Krumholzibacteriota;c__Krumholzibacteria;o__JACNKJ01;f__JACNKJ01;g__VGXI01;s__VGXI01 sp020633725
GCA_020440735.1	p__Krumholzibacteriota	f__LZORAL124-64-63	44.85	0.66	745	2772	2012781	0.7	0.928	d__Bacteria;p__Krumholzibacteriota;c__Krumholzibacteria;o__LZORAL124-64-63;f__LZORAL124-64-63;g__;s__
bin.2147	p__Krumholzibacteriota	f__LZORAL124-64-63	70.82	1.23	549	7837	3454335	0.72	0.926	d__Bacteria;p__Krumholzibacteriota;c__Krumholzibacteria;o__LZORAL124-64-63;f__LZORAL124-64-63;g__JACZKN01;s__
GCA_020440705.1	p__Krumholzibacteriota	f__LZORAL124-64-63	96.59	2.27	407	27338	4355677	0.7	0.918	d__Bacteria;p__Krumholzibacteriota;c__Krumholzibacteria;o__LZORAL124-64-63;f__LZORAL124-64-63;g__JAGRNP01;s__JAGRNP01 sp020440705
bin.1042	p__Krumholzibacteriota	f__LZORAL124-64-63	94.47	1.51	172	73343	4724347	0.69	0.918	d__Bacteria;p__Krumholzibacteriota;c__Krumholzibacteria;o__LZORAL124-64-63;f__LZORAL124-64-63;g__JANTGJ01;s__
GCA_020431415.1	p__KSB1	f__DRLW01	98.39	1.88	370	28689	5834860	0.5	0.889	d__Bacteria;p__KSB1;c__UBA2214;o__DRLW01;f__DRLW01;g__JACKDE01;s__JACKDE01 sp020633675
GCA_020633655.1	p__KSB1	f__DRLW01	90.76	0.1	87	452065	5522891	0.43	0.886	d__Bacteria;p__KSB1;c__UBA2214;o__DRLW01;f__DRLW01;g__QQUE01;s__QQUE01 sp020633655
GCA_020430545.1	p__Myxococcota	f__JAGQJR01	86.37	3.22	939	5722	4271747	0.74	0.926	d__Bacteria;p__Myxococcota_A;c__UBA9160;o__UBA9160;f__JAGQJR01;g__JAGQJR01;s__JAGQJR01 sp020430545
GCA_020632655.1	p__Myxococcota	f__UBA4427	91.03	1.69	28	362367	5288128	0.71	0.907	d__Bacteria;p__Myxococcota_A;c__UBA9160;o__UBA9160;f__UBA4427;g__JACKFD01;s__JACKFD01 sp020632655
GCA_020430825.1	p__Myxococcota	f__JAFGEP01	53.89	1.45	1684	2867	4121638	0.6	0.927	d__Bacteria;p__Myxococcota;c__Bradymonadia;o__JAFGEP01;f__JAFGEP01;g__;s__
GCA_020633575.1	p__Myxococcota	f__REDH01	71.3	0.09	57	96981	3296821	0.7	0.927	d__Bacteria;p__Myxococcota;c__Bradymonadia;o__REDH01;f__REDH01;g__JACKDJ01;s__JACKDJ01 sp020633625
GCA_020633555.1	p__Myxococcota	f__UBA1532	89.93	2.6	70	185135	6779728	0.73	0.941	d__Bacteria;p__Myxococcota;c__Bradymonadia;o__UBA7976;f__UBA1532;g__JACKDL01;s__JACKDL01 sp020633555
GCA_020633515.1	p__Myxococcota	f__UBA1532	47.43	0.74	96	74010	4509287	0.73	0.913	d__Bacteria;p__Myxococcota;c__Bradymonadia;o__UBA7976;f__UBA1532;g__JACKDM01;s__JACKDM01 sp020633515
GCA_020633465.1	p__Myxococcota	f__UBA1532	82.13	2.24	74	212841	8108789	0.74	0.918	d__Bacteria;p__Myxococcota;c__Bradymonadia;o__UBA7976;f__UBA1532;g__JACKDN01;s__JACKDN01 sp020633465
GCA_020633435.1	p__Myxococcota	f__UBA1532	94.04	1.1	16	797066	7978514	0.74	0.931	d__Bacteria;p__Myxococcota;c__Bradymonadia;o__UBA7976;f__UBA1532;g__JACKDP01;s__JACKDP01 sp020633435
GCA_020430675.1	p__Myxococcota	f__UBA1532	61.34	2.16	1532	5403	5882908	0.7	0.94	d__Bacteria;p__Myxococcota;c__Bradymonadia;o__UBA7976;f__UBA1532;g__JAGQJJ01;s__JAGQJJ01 sp020430675
bin.470	p__Myxococcota	f__Myxococcaceae	98.04	4.82	199	58397	8536229	0.71	0.925	d__Bacteria;p__Myxococcota;c__Myxococcia;o__Myxococcales;f__Myxococcaceae;g__JADLDB01;s__
bin.1890	p__Myxococcota	f__Myxococcaceae	100	4.11	395	38918	9285586	0.69	0.912	d__Bacteria;p__Myxococcota;c__Myxococcia;o__Myxococcales;f__Myxococcaceae;g__JAEUJQ01;s__
GCA_020633415.1	p__Myxococcota	f__JACKDQ01	70.4	0.37	27	390863	5329030	0.62	0.914	d__Bacteria;p__Myxococcota;c__Polyangia;o__GCA-2747355;f__JACKDQ01;g__JACKDQ01;s__JACKDQ01 sp020633415
GCA_020431405.1	p__Myxococcota	f__JACKDQ01	95.92	1.95	733	25087	11234112	0.69	0.935	d__Bacteria;p__Myxococcota;c__Polyangia;o__GCA-2747355;f__JACKDQ01;g__JAGQIK01;s__JAGQIK01 sp020431405
bin.570	p__Myxococcota	f__Haliangiaceae	94.63	1.22	308	46398	9120685	0.74	0.928	d__Bacteria;p__Myxococcota;c__Polyangia;o__Haliangiales;f__Haliangiaceae;g__UBA2376;s__
GCA_020633495.1	p__Myxococcota	f__Haliangiaceae	82.55	2.81	78	261094	8158158	0.74	0.9	d__Bacteria;p__Myxococcota;c__Polyangia;o__Haliangiales;f__Haliangiaceae;g__WYBA01;s__WYBA01 sp020633495
bin.1997	p__Myxococcota	f__Nannocystaceae	90.31	3.13	768	19746	9648657	0.73	0.916	d__Bacteria;p__Myxococcota;c__Polyangia;o__Nannocystales;f__Nannocystaceae;g__;s__
bin.269	p__Myxococcota	f__Nannocystaceae	89.19	4.16	645	26942	9955681	0.71	0.878	d__Bacteria;p__Myxococcota;c__Polyangia;o__Nannocystales;f__Nannocystaceae;g__JACKDW01;s__
GCA_020633295.1	p__Myxococcota	f__Nannocystaceae	86.29	3.37	64	514895	11043955	0.72	0.883	d__Bacteria;p__Myxococcota;c__Polyangia;o__Nannocystales;f__Nannocystaceae;g__JACKDW01;s__JACKDW01 sp020633295
bin.458	p__Myxococcota	f__Nannocystaceae	95.39	1.78	159	103460	8607552	0.73	0.903	d__Bacteria;p__Myxococcota;c__Polyangia;o__Nannocystales;f__Nannocystaceae;g__JADJRG01;s__
bin.211	p__Myxococcota	f__Nannocystaceae	59.99	9.77	2811	2035	5306551	0.73	0.906	d__Bacteria;p__Myxococcota;c__Polyangia;o__Nannocystales;f__Nannocystaceae;g__JADJRG01;s__
GCA_020431135.1	p__Myxococcota	f__Nannocystaceae	65.75	2.41	1532	6910	7981855	0.72	0.868	d__Bacteria;p__Myxococcota;c__Polyangia;o__Nannocystales;f__Nannocystaceae;g__JADJRG01;s__JADJRG01 sp020431135
bin.2282	p__Myxococcota	f__Nannocystaceae	90.01	1.01	461	31906	8887447	0.73	0.907	d__Bacteria;p__Myxococcota;c__Polyangia;o__Nannocystales;f__Nannocystaceae;g__JADJRG01;s__JADJRG01 sp020633335
GCA_020431265.1	p__Myxococcota	f__Nannocystaceae	78.99	4.22	2453	5455	9441281	0.72	0.902	d__Bacteria;p__Myxococcota;c__Polyangia;o__Nannocystales;f__Nannocystaceae;g__JAHZJA01;s__
GCA_020633315.1	p__Myxococcota	f__Nannocystaceae	88.98	2.53	70	297464	8866054	0.72	0.913	d__Bacteria;p__Myxococcota;c__Polyangia;o__Nannocystales;f__Nannocystaceae;g__JAHZJA01;s__JAHZJA01 sp020633315
bin.617	p__Myxococcota	f__Nannocystaceae	82.17	3.29	668	17346	8514761	0.73	0.915	d__Bacteria;p__Myxococcota;c__Polyangia;o__Nannocystales;f__Nannocystaceae;g__Nannocystis;s__
bin.448	p__Myxococcota	f__Nannocystaceae	56.81	4.11	1764	3100	5080544	0.73	0.895	d__Bacteria;p__Myxococcota;c__Polyangia;o__Nannocystales;f__Nannocystaceae;g__Nannocystis;s__
GCA_020431245.1	p__Myxococcota	f__Nannocystaceae	59.37	1.82	2417	4685	7264750	0.69	0.929	d__Bacteria;p__Myxococcota;c__Polyangia;o__Nannocystales;f__Nannocystaceae;g__Plesiocystis;s__
bin.581	p__Myxococcota	f__JAEUJZ01	59.98	3.15	2773	2325	5852018	0.64	0.907	d__Bacteria;p__Myxococcota;c__Polyangia;o__Palsa-1104;f__JAEUJZ01;g__JAEUJZ01;s__
bin.1743	p__Myxococcota	f__JAEUJZ01	85.4	1.37	196	126506	9703928	0.63	0.904	d__Bacteria;p__Myxococcota;c__Polyangia;o__Palsa-1104;f__JAEUJZ01;g__JAEUJZ01;s__
bin.643	p__Myxococcota	f__Palsa-1104	72.18	1.94	2117	2721	5132027	0.67	0.93	d__Bacteria;p__Myxococcota;c__Polyangia;o__Palsa-1104;f__Palsa-1104;g__;s__
bin.436	p__Myxococcota	f__Ga0077539	56.33	0.91	2368	1825	4167784	0.73	0.914	d__Bacteria;p__Myxococcota;c__Polyangia;o__Polyangiales;f__Ga0077539;g__JAEUKH01;s__
bin.1893	p__Myxococcota	f__GCA-016699535	57.02	2.33	882	1838	1581758	0.5	0.939	d__Bacteria;p__Myxococcota;c__Polyangia;o__Polyangiales;f__GCA-016699535;g__JACKDX01;s__
GCA_020633325.1	p__Myxococcota	f__GCA-016699535	97.96	0	4	1856510	2743791	0.56	0.94	d__Bacteria;p__Myxococcota;c__Polyangia;o__Polyangiales;f__GCA-016699535;g__JACKDX01;s__JACKDX01 sp020633325
GCA_020430965.1	p__Myxococcota	f__Polyangiaceae	57.47	1.57	2156	4759	8483692	0.7	0.92	d__Bacteria;p__Myxococcota;c__Polyangia;o__Polyangiales;f__Polyangiaceae;g__;s__
bin.1771	p__Myxococcota	f__Polyangiaceae	84.91	4.41	1451	3758	4556191	0.59	0.94	d__Bacteria;p__Myxococcota;c__Polyangia;o__Polyangiales;f__Polyangiaceae;g__;s__
bin.674	p__Myxococcota	f__Polyangiaceae	62.35	2.28	1167	5982	5884742	0.73	0.909	d__Bacteria;p__Myxococcota;c__Polyangia;o__Polyangiales;f__Polyangiaceae;g__JAAFHV01;s__
bin.506	p__Myxococcota	f__Polyangiaceae	88.34	4.45	731	11976	6889281	0.7	0.904	d__Bacteria;p__Myxococcota;c__Polyangia;o__Polyangiales;f__Polyangiaceae;g__JAAFHV01;s__JAAFHV01 sp016712525
GCA_020431025.1	p__Myxococcota	f__Polyangiaceae	97.82	2.56	669	27741	9593499	0.68	0.925	d__Bacteria;p__Myxococcota;c__Polyangia;o__Polyangiales;f__Polyangiaceae;g__JACKEA01;s__JACKEA01 sp020633235
GCA_020430845.1	p__Myxococcota	f__Polyangiaceae	88.66	4.39	806	18384	8557394	0.71	0.906	d__Bacteria;p__Myxococcota;c__Polyangia;o__Polyangiales;f__Polyangiaceae;g__JAGQJA01;s__JAGQJA01 sp020430845
GCA_020430865.1	p__Myxococcota	f__Polyangiaceae	86.7	10.59	1528	8759	9180615	0.66	0.902	d__Bacteria;p__Myxococcota;c__Polyangia;o__Polyangiales;f__Polyangiaceae;g__JAHBVY01;s__JAHBVY01 sp020430865
GCA_020633205.1	p__Myxococcota	f__Polyangiaceae	95.56	1.78	38	857034	8827227	0.64	0.898	d__Bacteria;p__Myxococcota;c__Polyangia;o__Polyangiales;f__Polyangiaceae;g__JAHBVY01;s__JAHBVY01 sp020633205
bin.883	p__Myxococcota	f__Polyangiaceae	77.28	2.31	1438	4410	5472562	0.68	0.912	d__Bacteria;p__Myxococcota;c__Polyangia;o__Polyangiales;f__Polyangiaceae;g__JANWXX01;s__
bin.1993	p__Myxococcota	f__Sandaracinaceae	77.16	1.16	1261	6869	7254284	0.72	0.931	d__Bacteria;p__Myxococcota;c__Polyangia;o__Polyangiales;f__Sandaracinaceae;g__JAFLCL01;s__
GCA_020430855.1	p__Myxococcota	f__Sandaracinaceae	58.88	6.67	1258	6410	7169991	0.72	0.932	d__Bacteria;p__Myxococcota;c__Polyangia;o__Polyangiales;f__Sandaracinaceae;g__MED-G138;s__
bin.912	p__Myxococcota	f__Sandaracinaceae	96.57	2.41	1192	13416	10350011	0.73	0.939	d__Bacteria;p__Myxococcota;c__Polyangia;o__Polyangiales;f__Sandaracinaceae;g__MED-G138;s__MED-G138 sp020633195
GCA_020431105.1	p__Myxococcota	f__SG8-38	56.49	1.35	1162	3423	3338876	0.67	0.939	d__Bacteria;p__Myxococcota;c__Polyangia;o__Polyangiales;f__SG8-38;g__;s__
GCA_020431065.1	p__Myxococcota	f__SG8-38	62.19	3.62	1086	4181	3391843	0.64	0.946	d__Bacteria;p__Myxococcota;c__Polyangia;o__Polyangiales;f__SG8-38;g__;s__
bin.431	p__Myxococcota	f__SG8-38	97.66	1.27	190	87916	7210407	0.71	0.927	d__Bacteria;p__Myxococcota;c__Polyangia;o__Polyangiales;f__SG8-38;g__;s__
bin.948	p__Myxococcota	f__SG8-38	92.35	0.52	594	19467	8306588	0.7	0.887	d__Bacteria;p__Myxococcota;c__Polyangia;o__Polyangiales;f__SG8-38;g__JACKEH01;s__JACKEH01 sp020633125
GCA_020633055.1	p__Myxococcota	f__SG8-38	100	1.78	31	798962	7967138	0.7	0.916	d__Bacteria;p__Myxococcota;c__Polyangia;o__Polyangiales;f__SG8-38;g__JADJJE01;s__JADJJE01 sp020633055
GCA_020633075.1	p__Myxococcota	f__SG8-38	90.46	1.37	11	1589078	5770417	0.7	0.927	d__Bacteria;p__Myxococcota;c__Polyangia;o__Polyangiales;f__SG8-38;g__JADJJE01;s__JADJJE01 sp020633075
GCA_020430775.1	p__Myxococcota	f__SG8-38	99.24	0.72	381	20678	4134518	0.72	0.905	d__Bacteria;p__Myxococcota;c__Polyangia;o__Polyangiales;f__SG8-38;g__JAGQJE01;s__JAGQJE01 sp020430775
GCA_020633035.1	p__Myxococcota	f__UBA6777	82	0.97	80	113110	5983736	0.53	0.896	d__Bacteria;p__Myxococcota;c__UBA6777;o__UBA6777;f__UBA6777;g__JAKLKB01;s__JAKLKB01 sp020632975
GCA_023898405.1	p__Myxococcota	f__G023898405	98.72	0.68	1	2515055	2515055	0.39	0.869	d__Bacteria;p__Myxococcota;c__UBA727;o__UBA727;f__G023898405;g__G023898405;s__G023898405 sp023898405
bin.518	p__Myxococcota	f__	88.74	4.73	396	33061	8255714	0.72	0.917	d__Bacteria;p__Myxococcota;c__UBA796;o__UBA796;f__;g__;s__
bin.373	p__Myxococcota	f__	91.91	2.13	522	26633	8589735	0.72	0.927	d__Bacteria;p__Myxococcota;c__UBA796;o__UBA796;f__;g__;s__
GCA_020632765.1	p__Myxococcota	f__CAJQPC01	75.44	10.55	148	106118	8591891	0.72	0.93	d__Bacteria;p__Myxococcota;c__UBA796;o__UBA796;f__CAJQPC01;g__;s__
GCA_020632795.1	p__Myxococcota	f__CAJQPC01	86.81	5.4	49	760148	10363677	0.72	0.938	d__Bacteria;p__Myxococcota;c__UBA796;o__UBA796;f__CAJQPC01;g__JACKEV01;s__JACKEV01 sp020632795
GCA_020632915.1	p__Myxococcota	f__GCA-2862545	70.83	0.76	52	168608	4453371	0.73	0.933	d__Bacteria;p__Myxococcota;c__UBA796;o__UBA796;f__GCA-2862545;g__JACKEO01;s__JACKEO01 sp020632915
GCA_020632955.1	p__Myxococcota	f__GCA-2862545	74.89	1.48	41	200889	4899246	0.74	0.935	d__Bacteria;p__Myxococcota;c__UBA796;o__UBA796;f__GCA-2862545;g__JACKEO01;s__JACKEO01 sp020632955
GCA_020632875.1	p__Myxococcota	f__GCA-2862545	80.44	3.18	42	446499	7732500	0.71	0.929	d__Bacteria;p__Myxococcota;c__UBA796;o__UBA796;f__GCA-2862545;g__JACKEQ01;s__JACKEQ01 sp020632875
GCA_020632885.1	p__Myxococcota	f__GCA-2862545	75.02	3.59	153	132065	6552869	0.72	0.946	d__Bacteria;p__Myxococcota;c__UBA796;o__UBA796;f__GCA-2862545;g__JACKEQ01;s__JACKEQ01 sp020632885
bin.925	p__Myxococcota	f__GCA-2862545	88.57	3.77	402	31502	8455449	0.72	0.943	d__Bacteria;p__Myxococcota;c__UBA796;o__UBA796;f__GCA-2862545;g__JACKER01;s__
GCA_020632925.1	p__Myxococcota	f__GCA-2862545	91.16	3.63	108	251017	7978038	0.72	0.944	d__Bacteria;p__Myxococcota;c__UBA796;o__UBA796;f__GCA-2862545;g__JACKER01;s__JACKER01 sp020632925
GCA_020632755.1	p__Myxococcota	f__UBA2385	82.36	2.06	40	356437	5409079	0.73	0.936	d__Bacteria;p__Myxococcota;c__UBA796;o__UBA796;f__UBA2385;g__JACKEY01;s__JACKEY01 sp020632755
GCA_020430585.1	p__Myxococcota	f__JAGQJP01	96.07	3.17	895	9216	6160204	0.65	0.923	d__Bacteria;p__Myxococcota;c__UBA9042;o__JAGQJP01;f__JAGQJP01;g__JAGQJP01;s__JAGQJP01 sp020430585
GCA_020632695.1	p__Myxococcota	f__JACKFB01	90.49	0.97	39	264280	5591376	0.73	0.918	d__Bacteria;p__Myxococcota;c__UBA9042;o__PHBI01;f__JACKFB01;g__JACKFB01;s__JACKFB01 sp020632695
GCA_020632715.1	p__Myxococcota	f__PHBI01	97.09	4.24	18	1043817	9560045	0.74	0.913	d__Bacteria;p__Myxococcota;c__UBA9042;o__PHBI01;f__PHBI01;g__JACKFA01;s__JACKFA01 sp020632715
GCA_020632665.1	p__Myxococcota	f__UBA9042	67.12	0.18	67	128058	4789559	0.7	0.937	d__Bacteria;p__Myxococcota;c__UBA9042;o__UBA9042;f__UBA9042;g__JACKFC01;s__JACKFC01 sp020632665
GCA_020430745.1	p__Myxococcota	f__WYAZ01	84.9	7.37	1562	10957	9207806	0.71	0.937	d__Bacteria;p__Myxococcota;c__WYAZ01;o__WYAZ01;f__WYAZ01;g__JACKEN01;s__JACKEN01 sp020632995
bin.1955	p__Myxococcota	f__WYAZ01	84.92	2.29	1146	8087	6809086	0.62	0.918	d__Bacteria;p__Myxococcota;c__WYAZ01;o__WYAZ01;f__WYAZ01;g__JADJPE01;s__
GCA_020430445.1	p__Nitrospinota	f__Nitrospinaceae	86.42	3	249	27701	3318920	0.58	0.89	d__Bacteria;p__Nitrospinota;c__Nitrospinia;o__Nitrospinales;f__Nitrospinaceae;g__Nitronauta;s__Nitronauta sp020430445
bin.671	p__Nitrospirota	f__Nitrospiraceae	92.05	0.91	124	59136	3899388	0.6	0.881	d__Bacteria;p__Nitrospirota;c__Nitrospiria;o__Nitrospirales;f__Nitrospiraceae;g__Nitrospira_A;s__Nitrospira_A sp003456605
bin.1052	p__Nitrospirota	f__UBA8639	97.53	1.99	200	32739	3454632	0.5	0.876	d__Bacteria;p__Nitrospirota;c__Nitrospiria;o__Nitrospirales;f__UBA8639;g__JACKFE01;s__JACKFE01 sp020632635
GCA_020430285.1	p__Nitrospirota	f__UBA8639	97.15	2.25	233	62158	4080878	0.5	0.865	d__Bacteria;p__Nitrospirota;c__Nitrospiria;o__Nitrospirales;f__UBA8639;g__JAGQKC01;s__JAGQKC01 sp020430285
GCA_020430185.1	p__Nitrospirota	f__UBA8639	48.4	5.9	1180	3532	3894493	0.49	0.806	d__Bacteria;p__Nitrospirota;c__Nitrospiria;o__Nitrospirales;f__UBA8639;g__UBA8639;s__UBA8639 sp003523945
GCA_020430245.1	p__Nitrospirota	f__UBA8639	88.08	4.26	512	16065	4052229	0.49	0.821	d__Bacteria;p__Nitrospirota;c__Nitrospiria;o__Nitrospirales;f__UBA8639;g__UBA8639;s__UBA8639 sp020430245
bin.209	p__Nitrospirota	f__UBA8639	93.21	5.55	451	15801	4571169	0.51	0.831	d__Bacteria;p__Nitrospirota;c__Nitrospiria;o__Nitrospirales;f__UBA8639;g__UBA8639;s__UBA8639 sp020632595
bin.285	p__OLB16	f__OLB16	85.08	3.93	2276	3449	6438423	0.55	0.908	d__Bacteria;p__OLB16;c__OLB16;o__OLB16;f__OLB16;g__JACKFH01;s__JACKFH01 sp020632575
GCA_020429935.1	p__Omnitrophota	f__JAGOUK01	58.19	1.67	591	3055	1539719	0.46	0.95	d__Bacteria;p__Omnitrophota;c__Koll11;o__2-02-FULL-51-18;f__JAGOUK01;g__;s__
bin.1706	p__Omnitrophota	f__JANLHA01	54.14	0.42	650	1985	1229464	0.48	0.954	d__Bacteria;p__Omnitrophota;c__Koll11;o__Zapsychrales;f__JANLHA01;g__JADLGJ01;s__
GCA_020632535.1	p__Omnitrophota	f__JANLHA01	84.47	0.79	10	299460	1943329	0.41	0.938	d__Bacteria;p__Omnitrophota;c__Koll11;o__Zapsychrales;f__JANLHA01;g__JADLGJ01;s__JADLGJ01 sp020632535
bin.892	p__Omnitrophota	f__JANLHA01	95.39	2.49	69	61022	2473851	0.42	0.92	d__Bacteria;p__Omnitrophota;c__Koll11;o__Zapsychrales;f__JANLHA01;g__JADLGJ01;s__JADLGJ01 sp020632555
GCA_020430045.1	p__Omnitrophota	f__Zapsychraceae	71.69	1.27	522	4851	2097618	0.44	0.927	d__Bacteria;p__Omnitrophota;c__Koll11;o__Zapsychrales;f__Zapsychraceae;g__;s__
GCA_020430025.1	p__Omnitrophota	f__Zapsychraceae	84.83	3.6	511	6105	2453256	0.37	0.928	d__Bacteria;p__Omnitrophota;c__Koll11;o__Zapsychrales;f__Zapsychraceae;g__JACKFK01;s__JACKFK01 sp020632515
bin.236	p__Omnitrophota	f__Zapsychraceae	81.04	3.66	574	5235	2569527	0.51	0.914	d__Bacteria;p__Omnitrophota;c__Koll11;o__Zapsychrales;f__Zapsychraceae;g__JAGOSC01;s__
GCA_020429915.1	p__Omnitrophota	f__Zapsychraceae	94.11	1.72	33	168026	3345322	0.55	0.928	d__Bacteria;p__Omnitrophota;c__Koll11;o__Zapsychrales;f__Zapsychraceae;g__JAGOSC01;s__JAGOSC01 sp020429915
GCA_020632495.1	p__Omnitrophota	f__Zapsychraceae	94.66	5.1	19	2008960	3727153	0.55	0.927	d__Bacteria;p__Omnitrophota;c__Koll11;o__Zapsychrales;f__Zapsychraceae;g__JAGOSC01;s__JAGOSC01 sp020632495
GCA_020429925.1	p__Omnitrophota	f__Zapsychraceae	65.73	2.32	625	2941	1572273	0.42	0.927	d__Bacteria;p__Omnitrophota;c__Koll11;o__Zapsychrales;f__Zapsychraceae;g__JAGQKQ01;s__
GCA_020430005.1	p__Omnitrophota	f__Zapsychraceae	83.83	2.78	373	7662	2059524	0.42	0.933	d__Bacteria;p__Omnitrophota;c__Koll11;o__Zapsychrales;f__Zapsychraceae;g__JAGQKQ01;s__JAGQKQ01 sp020430005
GCA_020632475.1	p__Omnitrophota	f__Aquincolibacteriaceae	66.6	0.32	14	302135	1860347	0.46	0.917	d__Bacteria;p__Omnitrophota;c__Omnitrophia;o__Omnitrophales;f__Aquincolibacteriaceae;g__JACKFM01;s__JACKFM01 sp020632475
GCA_020429745.1	p__Patescibacteria	f__GCA-002791395	82.07	0.95	86	18356	972760	0.46	0.92	d__Bacteria;p__Patescibacteria;c__4484-211;o__GCA-002791395;f__GCA-002791395;g__JAGQKZ01;s__JAGQKZ01 sp020429745
GCA_020429845.1	p__Patescibacteria	f__JAGQKX01	52.15	6.15	293	3079	776445	0.39	0.909	d__Bacteria;p__Patescibacteria;c__4484-211;o__JAGQKX01;f__JAGQKX01;g__;s__
GCA_020429905.1	p__Patescibacteria	f__JAGQKX01	76.61	2.32	157	6365	812223	0.42	0.92	d__Bacteria;p__Patescibacteria;c__4484-211;o__JAGQKX01;f__JAGQKX01;g__JAGQKX01;s__JAGQKX01 sp020429905
GCA_020632445.1	p__Patescibacteria	f__UBA922	92.63	0.2	16	124315	1083495	0.44	0.909	d__Bacteria;p__Patescibacteria;c__ABY1;o__Magasanikbacterales;f__UBA922;g__1-14-0-20-39-34;s__1-14-0-20-39-34 sp020632445
GCA_023898465.1	p__Patescibacteria	f__HK-STAS-PATE-3	100	0.36	1	1082586	1082586	0.47	0.911	d__Bacteria;p__Patescibacteria;c__ABY1;o__SBBC01;f__HK-STAS-PATE-3;g__HK-STAS-PATE-3;s__HK-STAS-PATE-3 sp023898465
GCA_023898425.1	p__Patescibacteria	f__2-12-FULL-60-25	97.02	1.08	1	1032900	1032900	0.44	0.889	d__Bacteria;p__Patescibacteria;c__ABY1;o__SG8-24;f__2-12-FULL-60-25;g__HK-STAS-PATE-2;s__HK-STAS-PATE-2 sp023898425
bin.2206	p__Patescibacteria	f__UBA9934	91.92	1.69	144	8348	915696	0.49	0.919	d__Bacteria;p__Patescibacteria;c__ABY1;o__SG8-24;f__UBA9934;g__;s__
GCA_020632415.1	p__Patescibacteria	f__GWA2-36-10	98.05	0.02	2	842326	844331	0.35	0.908	d__Bacteria;p__Patescibacteria;c__ABY1;o__UBA1558;f__GWA2-36-10;g__JACKFO01;s__JACKFO01 sp020632415
bin.2526	p__Patescibacteria	f__OLB20	88.32	1.06	18	188168	1479317	0.37	0.908	d__Bacteria;p__Patescibacteria;c__Dojkabacteria;o__B142;f__OLB20;g__;s__
bin.1148	p__Patescibacteria	f__OLB20	84.64	1.82	260	7856	1536843	0.35	0.891	d__Bacteria;p__Patescibacteria;c__Dojkabacteria;o__B142;f__OLB20;g__JAGQLK01;s__
GCA_020429485.1	p__Patescibacteria	f__OLB20	77.14	2.99	246	7108	1289971	0.35	0.927	d__Bacteria;p__Patescibacteria;c__Dojkabacteria;o__B142;f__OLB20;g__JAGQLK01;s__JAGQLK01 sp020429485
GCA_020429395.1	p__Patescibacteria	f__OLB20	82.16	2.32	109	20300	1071549	0.35	0.908	d__Bacteria;p__Patescibacteria;c__Dojkabacteria;o__B142;f__OLB20;g__JAJTYI01;s__JAJTYI01 sp020429395
GCA_020429465.1	p__Patescibacteria	f__WJKM01	89.92	1.93	168	13067	1330273	0.36	0.912	d__Bacteria;p__Patescibacteria;c__Dojkabacteria;o__B142;f__WJKM01;g__JAGQLH01;s__JAGQLH01 sp020429465
GCA_020429495.1	p__Patescibacteria	f__J137	82.91	2.03	182	8377	1075527	0.32	0.913	d__Bacteria;p__Patescibacteria;c__Dojkabacteria;o__J137;f__J137;g__JAGQLF01;s__JAGQLF01 sp020429495
GCA_020429545.1	p__Patescibacteria	f__J137	91.18	2.56	121	14501	959929	0.32	0.903	d__Bacteria;p__Patescibacteria;c__Dojkabacteria;o__J137;f__J137;g__JAGQLF01;s__JAGQLF01 sp020429545
GCA_020429525.1	p__Patescibacteria	f__JAEUSD01	72.82	0.21	229	3441	697958	0.47	0.914	d__Bacteria;p__Patescibacteria;c__Dojkabacteria;o__J137;f__JAEUSD01;g__;s__
GCA_020429425.1	p__Patescibacteria	f__	67.74	2.04	228	5427	929620	0.36	0.888	d__Bacteria;p__Patescibacteria;c__Dojkabacteria;o__JAHIVN01;f__;g__;s__
bin.1384	p__Patescibacteria	f__	94.49	4.48	100	25490	1356532	0.36	0.883	d__Bacteria;p__Patescibacteria;c__Dojkabacteria;o__JAHIVN01;f__;g__;s__
GCA_020632395.1	p__Patescibacteria	f__JAHDCA01	96.36	0.59	12	262826	990190	0.4	0.887	d__Bacteria;p__Patescibacteria;c__Dojkabacteria;o__SC72;f__JAHDCA01;g__JACKFQ01;s__JACKFQ01 sp020632395
GCA_020632375.1	p__Patescibacteria	f__JAHDCA01	80.52	0.64	14	184183	735200	0.39	0.923	d__Bacteria;p__Patescibacteria;c__Dojkabacteria;o__SC72;f__JAHDCA01;g__JACKFR01;s__JACKFR01 sp020632375
bin.833	p__Patescibacteria	f__GCA-016699755	70.53	9.5	567	1883	1043448	0.5	0.9	d__Bacteria;p__Patescibacteria;c__Gracilibacteria;o__CAIRYL01;f__GCA-016699755;g__;s__
bin.438	p__Patescibacteria	f__GCA-016699755	93.56	0.18	197	9110	1357259	0.41	0.908	d__Bacteria;p__Patescibacteria;c__Gracilibacteria;o__CAIRYL01;f__GCA-016699755;g__GCA-016699755;s__
GCA_020632295.1	p__Patescibacteria	f__Peribacteraceae	99.95	0.68	2	697289	1177947	0.46	0.932	d__Bacteria;p__Patescibacteria;c__Gracilibacteria;o__Peribacterales;f__Peribacteraceae;g__UBA2170;s__UBA2170 sp020632295
bin.444	p__Patescibacteria	f__LOWO2-01-FULL-3	63.09	0.51	267	3414	752513	0.39	0.924	d__Bacteria;p__Patescibacteria;c__Gracilibacteria;o__UBA1369;f__LOWO2-01-FULL-3;g__PGYE01;s__
GCA_020429235.1	p__Patescibacteria	f__UBA1369	96.44	0.75	77	22589	1227193	0.45	0.934	d__Bacteria;p__Patescibacteria;c__Gracilibacteria;o__UBA1369;f__UBA1369;g__JAGQLQ01;s__JAGQLQ01 sp020429235
GCA_020632335.1	p__Patescibacteria	f__UBA4473	89.13	0.14	2	630865	703045	0.59	0.913	d__Bacteria;p__Patescibacteria;c__Gracilibacteria;o__UBA4473;f__UBA4473;g__JACKFV01;s__JACKFV01 sp020632335
GCA_020429185.1	p__Patescibacteria	f__JAGQLO01	96.44	0.07	44	38908	908374	0.51	0.918	d__Bacteria;p__Patescibacteria;c__JABMPQ01;o__JABMPQ01;f__JAGQLO01;g__JAGQLO01;s__JAGQLO01 sp020429185
GCA_023898445.1	p__Patescibacteria	f__Absconditicoccaceae	88.67	1.74	1	1370152	1370152	0.42	0.896	d__Bacteria;p__Patescibacteria;c__JAEDAM01;o__Absconditabacterales;f__Absconditicoccaceae;g__;s__
bin.2085	p__Patescibacteria	f__Absconditicoccaceae	82.74	2.79	114	13306	904869	0.33	0.859	d__Bacteria;p__Patescibacteria;c__JAEDAM01;o__Absconditabacterales;f__Absconditicoccaceae;g__;s__
GCA_023898485.1	p__Patescibacteria	f__Absconditicoccaceae	96.65	1.36	1	1001997	1001997	0.41	0.905	d__Bacteria;p__Patescibacteria;c__JAEDAM01;o__Absconditabacterales;f__Absconditicoccaceae;g__HK-STAS-PATE-9;s__HK-STAS-PATE-9 sp023898485
GCA_020632315.1	p__Patescibacteria	f__UBA2023	81.03	0.66	7	311277	1008498	0.39	0.872	d__Bacteria;p__Patescibacteria;c__JAEDAM01;o__BD1-5;f__UBA2023;g__;s__
GCA_023898505.1	p__Patescibacteria	f__UBA6164	97.82	0.62	1	1355370	1355370	0.37	0.898	d__Bacteria;p__Patescibacteria;c__JAEDAM01;o__BD1-5;f__UBA6164;g__HK-STAS-PATE-10;s__HK-STAS-PATE-10 sp023898505
bin.439	p__Patescibacteria	f__GWA1-39-11	82.99	1.25	143	8737	908009	0.38	0.919	d__Bacteria;p__Patescibacteria;c__Microgenomatia;o__Levybacterales;f__GWA1-39-11;g__JAGORM01;s__
bin.1172	p__Patescibacteria	f__PJMF01	96.42	2.13	81	18638	1041538	0.48	0.937	d__Bacteria;p__Patescibacteria;c__Microgenomatia;o__UBA1400;f__PJMF01;g__;s__
GCA_020429005.1	p__Patescibacteria	f__PJMF01	70.08	3.25	154	7165	822523	0.42	0.91	d__Bacteria;p__Patescibacteria;c__Microgenomatia;o__UBA1400;f__PJMF01;g__CG1-02-43-31;s__CG1-02-43-31 sp020632255
GCA_020632235.1	p__Patescibacteria	f__PJMF01	95.37	0	6	245286	870622	0.46	0.906	d__Bacteria;p__Patescibacteria;c__Microgenomatia;o__UBA1400;f__PJMF01;g__JACKFY01;s__JACKFY01 sp020632235
GCA_020632265.1	p__Patescibacteria	f__PJMF01	95.3	0.99	3	1082363	1087619	0.33	0.892	d__Bacteria;p__Patescibacteria;c__Microgenomatia;o__UBA1400;f__PJMF01;g__VFLK01;s__VFLK01 sp020632265
bin.2066	p__Patescibacteria	f__GWC2-37-13	96.3	0.4	71	24765	1179261	0.45	0.908	d__Bacteria;p__Patescibacteria;c__Microgenomatia;o__UBA1406;f__GWC2-37-13;g__;s__
GCA_020429045.1	p__Patescibacteria	f__GWC2-37-13	95.12	0.35	58	90463	1189089	0.41	0.9	d__Bacteria;p__Patescibacteria;c__Microgenomatia;o__UBA1406;f__GWC2-37-13;g__UBA1450;s__UBA1450 sp020429045
bin.2475	p__Patescibacteria	f__HO2-37-13b	78.85	0.77	204	5128	878540	0.38	0.903	d__Bacteria;p__Patescibacteria;c__Microgenomatia;o__UBA1406;f__HO2-37-13b;g__;s__
bin.1598	p__Patescibacteria	f__GCA-2747515	75.97	3.92	197	5801	828524	0.41	0.856	d__Bacteria;p__Patescibacteria;c__Paceibacteria;o__Moranbacterales;f__GCA-2747515;g__;s__
GCA_020428995.1	p__Patescibacteria	f__GCA-2747515	100	1.04	91	14264	1016621	0.41	0.859	d__Bacteria;p__Patescibacteria;c__Paceibacteria;o__Moranbacterales;f__GCA-2747515;g__JAGQLW01;s__JAGQLW01 sp020428995
bin.2158	p__Patescibacteria	f__UBA1568	98.09	0.36	30	47393	1020529	0.46	0.856	d__Bacteria;p__Patescibacteria;c__Paceibacteria;o__Moranbacterales;f__UBA1568;g__;s__
bin.2058	p__Patescibacteria	f__UBA1568	68.63	4.4	122	8488	778099	0.46	0.871	d__Bacteria;p__Patescibacteria;c__Paceibacteria;o__Moranbacterales;f__UBA1568;g__;s__
bin.480	p__Patescibacteria	f__UBA1568	97.23	0.77	25	49084	1049800	0.5	0.892	d__Bacteria;p__Patescibacteria;c__Paceibacteria;o__Moranbacterales;f__UBA1568;g__GCA-016699975;s__
bin.466	p__Patescibacteria	f__UBA1568	94.75	2.59	18	86118	1063318	0.5	0.892	d__Bacteria;p__Patescibacteria;c__Paceibacteria;o__Moranbacterales;f__UBA1568;g__GCA-016699975;s__
bin.2113	p__Patescibacteria	f__UBA1568	98.51	0.26	48	32737	991070	0.49	0.897	d__Bacteria;p__Patescibacteria;c__Paceibacteria;o__Moranbacterales;f__UBA1568;g__GCA-016699975;s__
bin.2005	p__Patescibacteria	f__CSBR16-119	88.42	0.95	99	6470	521371	0.38	0.9	d__Bacteria;p__Patescibacteria;c__Paceibacteria;o__UBA9983_A;f__CSBR16-119;g__;s__
GCA_020632215.1	p__Patescibacteria	f__JAACPR01	94.3	0.08	15	88514	719225	0.35	0.877	d__Bacteria;p__Patescibacteria;c__Paceibacteria;o__UBA9983_A;f__JAACPR01;g__JACKFZ01;s__JACKFZ01 sp020632215
GCA_020632195.1	p__Patescibacteria	f__UBA1006	74.32	0.71	7	111227	576348	0.41	0.872	d__Bacteria;p__Patescibacteria;c__Paceibacteria;o__UBA9983_A;f__UBA1006;g__;s__
bin.335	p__Patescibacteria	f__UBA1006	60.24	0.66	139	3250	366361	0.35	0.889	d__Bacteria;p__Patescibacteria;c__Paceibacteria;o__UBA9983_A;f__UBA1006;g__;s__
GCA_020428585.1	p__Patescibacteria	f__UBA1006	70.46	0.38	47	15895	567973	0.44	0.886	d__Bacteria;p__Patescibacteria;c__Paceibacteria;o__UBA9983_A;f__UBA1006;g__UBA1006;s__UBA1006 sp020428585
GCA_020428615.1	p__Patescibacteria	f__UBA1006	92.09	2.82	84	10231	605987	0.4	0.907	d__Bacteria;p__Patescibacteria;c__Paceibacteria;o__UBA9983_A;f__UBA1006;g__UBA1006;s__UBA1006 sp020428615
GCA_020428645.1	p__Patescibacteria	f__UBA1006	87.61	2.78	39	39083	720100	0.41	0.9	d__Bacteria;p__Patescibacteria;c__Paceibacteria;o__UBA9983_A;f__UBA1006;g__UBA1006;s__UBA1006 sp020428645
bin.872	p__Patescibacteria	f__UBA5272	79.64	3.04	82	12931	647002	0.39	0.904	d__Bacteria;p__Patescibacteria;c__Paceibacteria;o__UBA9983_A;f__UBA5272;g__JALHNF01;s__
GCA_020428905.1	p__Patescibacteria	f__UBA918	93.77	0.23	35	26221	668765	0.49	0.89	d__Bacteria;p__Patescibacteria;c__Paceibacteria;o__UBA9983_A;f__UBA918;g__JAGQLY01;s__JAGQLY01 sp020428905
GCA_020428945.1	p__Patescibacteria	f__UBA918	70.85	4.78	369	12357	1715956	0.49	0.89	d__Bacteria;p__Patescibacteria;c__Paceibacteria;o__UBA9983_A;f__UBA918;g__OLB19;s__
GCA_020428685.1	p__Patescibacteria	f__UBA918	88.51	1.85	64	33664	808305	0.43	0.896	d__Bacteria;p__Patescibacteria;c__Paceibacteria;o__UBA9983_A;f__UBA918;g__OLB19;s__OLB19 sp020428685
GCA_020428795.1	p__Patescibacteria	f__UBA918	99.22	0.31	44	32480	855644	0.41	0.876	d__Bacteria;p__Patescibacteria;c__Paceibacteria;o__UBA9983_A;f__UBA918;g__OLB19;s__OLB19 sp020428795
GCA_020428815.1	p__Patescibacteria	f__UBA918	99.31	0.84	65	19378	883340	0.41	0.874	d__Bacteria;p__Patescibacteria;c__Paceibacteria;o__UBA9983_A;f__UBA918;g__OLB19;s__OLB19 sp020428815
GCA_020428895.1	p__Patescibacteria	f__UBA918	79.66	0.59	105	8932	671341	0.38	0.886	d__Bacteria;p__Patescibacteria;c__Paceibacteria;o__UBA9983_A;f__UBA918;g__OLB19;s__OLB19 sp020428895
GCA_020631995.1	p__Patescibacteria	f__UBA918	79.08	0.23	3	306142	536362	0.44	0.88	d__Bacteria;p__Patescibacteria;c__Paceibacteria;o__UBA9983_A;f__UBA918;g__OLB19;s__OLB19 sp020631995
GCA_020428855.1	p__Patescibacteria	f__UBA918	92.88	0.82	82	20129	816055	0.41	0.891	d__Bacteria;p__Patescibacteria;c__Paceibacteria;o__UBA9983_A;f__UBA918;g__OLB19;s__OLB19 sp020632015
GCA_020632035.1	p__Patescibacteria	f__UBA918	93.49	0.92	8	167075	848035	0.41	0.868	d__Bacteria;p__Patescibacteria;c__Paceibacteria;o__UBA9983_A;f__UBA918;g__OLB19;s__OLB19 sp020632035
GCA_020632075.1	p__Patescibacteria	f__UBA918	99.72	0.82	2	1004653	1183919	0.49	0.899	d__Bacteria;p__Patescibacteria;c__Paceibacteria;o__UBA9983_A;f__UBA918;g__OLB19;s__OLB19 sp020632075
GCA_020632095.1	p__Patescibacteria	f__UBA918	99.94	0.6	2	997259	1222502	0.41	0.853	d__Bacteria;p__Patescibacteria;c__Paceibacteria;o__UBA9983_A;f__UBA918;g__OLB19;s__OLB19 sp020632095
GCA_020632135.1	p__Patescibacteria	f__UBA918	67.01	0.28	3	651216	744342	0.5	0.873	d__Bacteria;p__Patescibacteria;c__Paceibacteria;o__UBA9983_A;f__UBA918;g__OLB19;s__OLB19 sp020632135
GCA_020632155.1	p__Patescibacteria	f__UBA918	95.82	0	5	486692	776674	0.48	0.887	d__Bacteria;p__Patescibacteria;c__Paceibacteria;o__UBA9983_A;f__UBA918;g__OLB19;s__OLB19 sp020632155
GCA_023898525.1	p__Patescibacteria	f__UBA918	100	0.15	1	1087875	1087875	0.41	0.88	d__Bacteria;p__Patescibacteria;c__Paceibacteria;o__UBA9983_A;f__UBA918;g__OLB19;s__OLB19 sp023898525
GCA_020428845.1	p__Patescibacteria	f__UBA918	90.21	0.31	110	19404	911475	0.47	0.893	d__Bacteria;p__Patescibacteria;c__Paceibacteria;o__UBA9983_A;f__UBA918;g__OLB19;s__OLB19 sp023898565
GCA_023898585.1	p__Patescibacteria	f__UBA918	91.08	0.19	1	994774	994774	0.43	0.874	d__Bacteria;p__Patescibacteria;c__Paceibacteria;o__UBA9983_A;f__UBA918;g__OLB19;s__OLB19 sp023898585
bin.449	p__Patescibacteria	f__UBA9973	99.76	0.18	1	631604	631604	0.41	0.907	d__Bacteria;p__Patescibacteria;c__Paceibacteria;o__UBA9983_A;f__UBA9973;g__;s__
GCA_023898605.1	p__Patescibacteria	f__UBA9973	98.94	0.35	1	619167	619167	0.37	0.888	d__Bacteria;p__Patescibacteria;c__Paceibacteria;o__UBA9983_A;f__UBA9973;g__HK-STAS-PATE-34;s__HK-STAS-PATE-34 sp023898605
bin.785	p__Patescibacteria	f__UBA9973	94.27	0.4	51	24881	631885	0.36	0.923	d__Bacteria;p__Patescibacteria;c__Paceibacteria;o__UBA9983_A;f__UBA9973;g__JACKGL01;s__JACKGL01 sp020631955
bin.630	p__Patescibacteria	f__JADZBC01	86.9	0.92	60	19386	772324	0.5	0.889	d__Bacteria;p__Patescibacteria;c__Saccharimonadia;o__CAILAD01;f__JADZBC01;g__;s__
GCA_020639315.1	p__Patescibacteria	f__JAGOAT01	81.05	0.16	2	445775	817125	0.42	0.867	d__Bacteria;p__Patescibacteria;c__Saccharimonadia;o__JAGOAT01;f__JAGOAT01;g__JAGOAT01;s__JAGOAT01 sp020639315
bin.932	p__Patescibacteria	f__	84.22	0.13	118	7980	734468	0.43	0.889	d__Bacteria;p__Patescibacteria;c__Saccharimonadia;o__Saccharimonadales;f__;g__;s__
GCA_020428135.1	p__Patescibacteria	f__AWTP1-31	91.01	6.01	380	4209	1223672	0.41	0.902	d__Bacteria;p__Patescibacteria;c__Saccharimonadia;o__Saccharimonadales;f__AWTP1-31;g__AWTP1-31;s__
bin.550	p__Patescibacteria	f__AWTP1-31	88.11	1.29	72	16892	887574	0.48	0.923	d__Bacteria;p__Patescibacteria;c__Saccharimonadia;o__Saccharimonadales;f__AWTP1-31;g__AWTP1-31;s__
bin.1595	p__Patescibacteria	f__AWTP1-31	73.66	1.53	113	8545	718447	0.4	0.913	d__Bacteria;p__Patescibacteria;c__Saccharimonadia;o__Saccharimonadales;f__AWTP1-31;g__JAGQMX01;s__JAGQMX01 sp020428425
GCA_020631975.1	p__Patescibacteria	f__CAIOMD01	99.79	0	8	240222	960854	0.42	0.89	d__Bacteria;p__Patescibacteria;c__Saccharimonadia;o__Saccharimonadales;f__CAIOMD01;g__JACKGO01;s__JACKGO01 sp020631975
GCA_020639335.1	p__Patescibacteria	f__CAIOMD01	86.83	0.15	5	229835	770199	0.4	0.906	d__Bacteria;p__Patescibacteria;c__Saccharimonadia;o__Saccharimonadales;f__CAIOMD01;g__JAGORN01;s__JAGORN01 sp018062805
GCA_023898665.1	p__Patescibacteria	f__HK-STAS-PATE-42	95.78	0.2	1	692464	692464	0.38	0.896	d__Bacteria;p__Patescibacteria;c__Saccharimonadia;o__Saccharimonadales;f__HK-STAS-PATE-42;g__HK-STAS-PATE-42;s__HK-STAS-PATE-42 sp023898665
GCA_020428565.1	p__Patescibacteria	f__JACDBH01	67.72	1.62	149	5458	665468	0.43	0.891	d__Bacteria;p__Patescibacteria;c__Saccharimonadia;o__Saccharimonadales;f__JACDBH01;g__JAGQMT01;s__JAGQMT01 sp020428565
GCA_020428235.1	p__Patescibacteria	f__JACPYF01	73.77	0.53	97	5781	474038	0.42	0.92	d__Bacteria;p__Patescibacteria;c__Saccharimonadia;o__Saccharimonadales;f__JACPYF01;g__;s__
GCA_020428005.1	p__Patescibacteria	f__JACQNP01	95.71	1.63	100	18845	1045205	0.39	0.932	d__Bacteria;p__Patescibacteria;c__Saccharimonadia;o__Saccharimonadales;f__JACQNP01;g__JAGQNP01;s__JAGQNP01 sp020428005
bin.510	p__Patescibacteria	f__JAGQMS01	73.4	2.98	134	7569	771234	0.41	0.897	d__Bacteria;p__Patescibacteria;c__Saccharimonadia;o__Saccharimonadales;f__JAGQMS01;g__JAGQMS01;s__
GCA_020428535.1	p__Patescibacteria	f__JAGQMS01	87.3	0.04	42	42634	783165	0.42	0.908	d__Bacteria;p__Patescibacteria;c__Saccharimonadia;o__Saccharimonadales;f__JAGQMS01;g__JAGQMS01;s__JAGQMS01 sp020428535
GCA_020428435.1	p__Patescibacteria	f__JAGQNJ01	88.91	0.51	54	32789	841182	0.4	0.909	d__Bacteria;p__Patescibacteria;c__Saccharimonadia;o__Saccharimonadales;f__JAGQNJ01;g__HK-STAS-PATE-36;s__HK-STAS-PATE-36 sp023898625
GCA_020428405.1	p__Patescibacteria	f__JAGQNJ01	92.11	2.22	104	24457	810707	0.39	0.902	d__Bacteria;p__Patescibacteria;c__Saccharimonadia;o__Saccharimonadales;f__JAGQNJ01;g__JAGQMZ01;s__JAGQMZ01 sp020428405
bin.585	p__Patescibacteria	f__JAGQNJ01	75.44	4.81	115	5238	530063	0.4	0.902	d__Bacteria;p__Patescibacteria;c__Saccharimonadia;o__Saccharimonadales;f__JAGQNJ01;g__JAGQNJ01;s__
GCA_020428115.1	p__Patescibacteria	f__JAGQNJ01	85.68	1.64	90	14162	708225	0.47	0.914	d__Bacteria;p__Patescibacteria;c__Saccharimonadia;o__Saccharimonadales;f__JAGQNJ01;g__JAGQNJ01;s__JAGQNJ01 sp020428115
GCA_020428105.1	p__Patescibacteria	f__JAGQNK01	99.57	0	63	36329	910443	0.45	0.909	d__Bacteria;p__Patescibacteria;c__Saccharimonadia;o__Saccharimonadales;f__JAGQNK01;g__JAGQNK01;s__JAGQNK01 sp020428105
GCA_020428085.1	p__Patescibacteria	f__JALRHH01	62.89	0.52	242	4004	735321	0.51	0.912	d__Bacteria;p__Patescibacteria;c__Saccharimonadia;o__Saccharimonadales;f__JALRHH01;g__JALRHH01;s__
GCA_020428225.1	p__Patescibacteria	f__Saccharimonadaceae	84.72	0.62	49	36954	786872	0.5	0.886	d__Bacteria;p__Patescibacteria;c__Saccharimonadia;o__Saccharimonadales;f__Saccharimonadaceae;g__Saccharimonas;s__Saccharimonas sp020160975
GCA_020428335.1	p__Patescibacteria	f__Saccharimonadaceae	63.67	1.5	117	5729	525867	0.45	0.927	d__Bacteria;p__Patescibacteria;c__Saccharimonadia;o__Saccharimonadales;f__Saccharimonadaceae;g__SZUA-359;s__
GCA_020428015.1	p__Patescibacteria	f__SZUA-47	97.1	0.52	75	19155	915796	0.45	0.908	d__Bacteria;p__Patescibacteria;c__Saccharimonadia;o__Saccharimonadales;f__SZUA-47;g__JAGONL01;s__JAGONL01 sp020428015
GCA_020428465.1	p__Patescibacteria	f__SZUA-47	98.6	1.17	111	19824	996900	0.39	0.902	d__Bacteria;p__Patescibacteria;c__Saccharimonadia;o__Saccharimonadales;f__SZUA-47;g__JAGONL01;s__JAGONL01 sp020428465
bin.1548	p__Patescibacteria	f__UBA1020	84.02	2.63	68	15248	819243	0.47	0.933	d__Bacteria;p__Patescibacteria;c__Saccharimonadia;o__Saccharimonadales;f__UBA1020;g__JACKGP01;s__
GCA_020631935.1	p__Patescibacteria	f__UBA1020	88.02	0.77	9	107935	629828	0.45	0.904	d__Bacteria;p__Patescibacteria;c__Saccharimonadia;o__Saccharimonadales;f__UBA1020;g__JACKGP01;s__JACKGP01 sp020631935
bin.881	p__Patescibacteria	f__UBA1020	99.65	0.04	13	114467	834536	0.42	0.925	d__Bacteria;p__Patescibacteria;c__Saccharimonadia;o__Saccharimonadales;f__UBA1020;g__JAGQNA01;s__JAGQNA01 sp020428315
bin.618	p__Patescibacteria	f__UBA2112	96.56	0.28	30	81140	1040404	0.47	0.906	d__Bacteria;p__Patescibacteria;c__Saccharimonadia;o__Saccharimonadales;f__UBA2112;g__UBA2112;s__
bin.366	p__Patescibacteria	f__UBA2112	94.5	1.98	112	11881	1023710	0.46	0.907	d__Bacteria;p__Patescibacteria;c__Saccharimonadia;o__Saccharimonadales;f__UBA2112;g__UBA2112;s__
GCA_020428185.1	p__Patescibacteria	f__UBA2112	75.57	2.48	146	5804	700561	0.46	0.919	d__Bacteria;p__Patescibacteria;c__Saccharimonadia;o__Saccharimonadales;f__UBA2112;g__UBA2112;s__UBA2112 sp020428185
GCA_020428265.1	p__Patescibacteria	f__UBA2112	69.43	0.4	104	10631	741038	0.47	0.932	d__Bacteria;p__Patescibacteria;c__Saccharimonadia;o__Saccharimonadales;f__UBA2112;g__UBA2112;s__UBA2112 sp020428265
GCA_023898645.1	p__Patescibacteria	f__UBA2112	99.98	0.05	1	1134346	1134346	0.47	0.905	d__Bacteria;p__Patescibacteria;c__Saccharimonadia;o__Saccharimonadales;f__UBA2112;g__UBA2112;s__UBA2112 sp023898645
GCA_020427925.1	p__Patescibacteria	f__UBA4665	72.7	4.57	413	2778	1002844	0.51	0.913	d__Bacteria;p__Patescibacteria;c__Saccharimonadia;o__Saccharimonadales;f__UBA4665;g__;s__
GCA_020428025.1	p__Patescibacteria	f__UBA4665	90.03	0.31	142	13127	819583	0.52	0.92	d__Bacteria;p__Patescibacteria;c__Saccharimonadia;o__Saccharimonadales;f__UBA4665;g__JAGQNO01;s__JAGQNO01 sp020428025
GCA_020427985.1	p__Patescibacteria	f__UBA4665	97.63	0.01	45	129722	978274	0.48	0.886	d__Bacteria;p__Patescibacteria;c__Saccharimonadia;o__Saccharimonadales;f__UBA4665;g__JAGQNR01;s__JAGQNR01 sp020427985
GCA_020427965.1	p__Patescibacteria	f__UBA4665	99.24	8.27	244	18914	1396483	0.5	0.899	d__Bacteria;p__Patescibacteria;c__Saccharimonadia;o__Saccharimonadales;f__UBA4665;g__JAGQNT01;s__JAGQNT01 sp020427965
GCA_020631895.1	p__Patescibacteria	f__UBA7683	88.95	0.06	7	156638	654432	0.41	0.916	d__Bacteria;p__Patescibacteria;c__Saccharimonadia;o__Saccharimonadales;f__UBA7683;g__JACKGR01;s__JACKGR01 sp020631895
GCA_020631865.1	p__Patescibacteria	f__UBA7683	90.01	2.49	11	278597	846580	0.4	0.87	d__Bacteria;p__Patescibacteria;c__Saccharimonadia;o__Saccharimonadales;f__UBA7683;g__JACKGS01;s__JACKGS01 sp020631865
GCA_020427905.1	p__Patescibacteria	f__UBA7683	76.9	1.82	132	6648	719658	0.48	0.926	d__Bacteria;p__Patescibacteria;c__Saccharimonadia;o__Saccharimonadales;f__UBA7683;g__JAGQNU01;s__JAGQNU01 sp020427905
GCA_020428525.1	p__Patescibacteria	f__VXPC01	91.4	0.73	75	16177	832352	0.45	0.903	d__Bacteria;p__Patescibacteria;c__Saccharimonadia;o__Saccharimonadales;f__VXPC01;g__JACKGQ01;s__JACKGQ01 sp020631905
GCA_020429585.1	p__Patescibacteria	f__JACPKC01	99.12	0.27	55	20199	790076	0.44	0.928	d__Bacteria;p__Patescibacteria;c__UBA1384;o__JACPKC01;f__JACPKC01;g__JAGQLE01;s__JAGQLE01 sp020429585
bin.559	p__Patescibacteria	f__UBA10185	99.01	0.06	15	137888	964929	0.38	0.94	d__Bacteria;p__Patescibacteria;c__WWE3;o__UBA101185;f__UBA10185;g__;s__
bin.2344	p__Patescibacteria	f__UBA10185	94.28	1.26	5	725134	916886	0.39	0.898	d__Bacteria;p__Patescibacteria;c__WWE3;o__UBA101185;f__UBA10185;g__JACKGU01;s__JACKGU01 sp020631855
GCA_020427865.1	p__Patescibacteria	f__UBA10185	90.15	0.67	149	6963	821905	0.35	0.933	d__Bacteria;p__Patescibacteria;c__WWE3;o__UBA101185;f__UBA10185;g__JAGQNX01;s__JAGQNX01 sp020427865
GCA_020638905.1	p__Planctomycetota	f__B15-G4	72.69	0	47	189976	4373528	0.72	0.912	d__Bacteria;p__Planctomycetota;c__B15-G4;o__B15-G4;f__B15-G4;g__JACKHP01;s__JACKHP01 sp020638905
bin.1691	p__Planctomycetota	f__JADJEK01	97.49	0.4	217	44778	5233259	0.68	0.913	d__Bacteria;p__Planctomycetota;c__B15-G4;o__B15-G4;f__JADJEK01;g__JADJEK01;s__
GCA_020427805.1	p__Planctomycetota	f__DRQF01	69.1	0.99	1228	4454	4702621	0.65	0.927	d__Bacteria;p__Planctomycetota;c__GCA-002687715;o__GCA-002687715;f__DRQF01;g__;s__
bin.590	p__Planctomycetota	f__DRQF01	47.67	0.75	1054	3157	2996259	0.69	0.902	d__Bacteria;p__Planctomycetota;c__GCA-002687715;o__GCA-002687715;f__DRQF01;g__;s__
GCA_020639295.1	p__Planctomycetota	f__DRQF01	88.61	1.26	36	470126	4663621	0.69	0.905	d__Bacteria;p__Planctomycetota;c__GCA-002687715;o__GCA-002687715;f__DRQF01;g__JACKGY01;s__JACKGY01 sp020639295
GCA_020425635.1	p__Planctomycetota	f__J058	89.35	3.97	966	11531	7461954	0.72	0.925	d__Bacteria;p__Planctomycetota;c__J058;o__J058;f__J058;g__JAGQRJ01;s__JAGQRJ01 sp020425635
GCA_020427685.1	p__Planctomycetota	f__SM1A02	44.84	1.79	999	2668	2408483	0.63	0.903	d__Bacteria;p__Planctomycetota;c__Phycisphaerae;o__Phycisphaerales;f__SM1A02;g__;s__
GCA_020427695.1	p__Planctomycetota	f__SM1A02	82.38	2.57	531	10261	3977205	0.69	0.894	d__Bacteria;p__Planctomycetota;c__Phycisphaerae;o__Phycisphaerales;f__SM1A02;g__JAGQOG01;s__JAGQOG01 sp020427695
GCA_020427625.1	p__Planctomycetota	f__SM1A02	72.33	0.18	557	6610	2927026	0.69	0.911	d__Bacteria;p__Planctomycetota;c__Phycisphaerae;o__Phycisphaerales;f__SM1A02;g__JAGQOI01;s__JAGQOI01 sp020427625
GCA_020427755.1	p__Planctomycetota	f__UBA1924	49.81	2.5	928	3945	3229211	0.67	0.917	d__Bacteria;p__Planctomycetota;c__Phycisphaerae;o__Phycisphaerales;f__UBA1924;g__;s__
bin.1584	p__Planctomycetota	f__UBA1924	94.04	1.8	9	441910	3347186	0.64	0.918	d__Bacteria;p__Planctomycetota;c__Phycisphaerae;o__Phycisphaerales;f__UBA1924;g__GCA-2732755;s__GCA-2732755 sp020639255
bin.637	p__Planctomycetota	f__UBA1924	54.44	1.45	804	2707	1965602	0.67	0.907	d__Bacteria;p__Planctomycetota;c__Phycisphaerae;o__Phycisphaerales;f__UBA1924;g__JABWBB01;s__
GCA_020639215.1	p__Planctomycetota	f__UBA1924	53.64	0.22	26	121826	1996393	0.7	0.877	d__Bacteria;p__Planctomycetota;c__Phycisphaerae;o__Phycisphaerales;f__UBA1924;g__JACKHA01;s__JACKHA01 sp020639215
GCA_020639195.1	p__Planctomycetota	f__UBA1924	75.98	1.42	13	683570	2856359	0.67	0.915	d__Bacteria;p__Planctomycetota;c__Phycisphaerae;o__Phycisphaerales;f__UBA1924;g__JACKHB01;s__JACKHB01 sp020639195
bin.1072	p__Planctomycetota	f__UBA1924	49.86	3.07	676	2854	1824735	0.64	0.916	d__Bacteria;p__Planctomycetota;c__Phycisphaerae;o__Phycisphaerales;f__UBA1924;g__JACKHC01;s__
bin.2203	p__Planctomycetota	f__UBA1924	94.95	2.26	186	34995	3489752	0.65	0.911	d__Bacteria;p__Planctomycetota;c__Phycisphaerae;o__Phycisphaerales;f__UBA1924;g__JACKHC01;s__JACKHC01 sp020639235
GCA_020639135.1	p__Planctomycetota	f__UBA1924	82.59	0.21	8	520625	2742434	0.68	0.901	d__Bacteria;p__Planctomycetota;c__Phycisphaerae;o__Phycisphaerales;f__UBA1924;g__JACKHE01;s__JACKHE01 sp020639135
GCA_020639155.1	p__Planctomycetota	f__UBA1924	95.73	0.81	2	2510577	3504577	0.56	0.911	d__Bacteria;p__Planctomycetota;c__Phycisphaerae;o__Phycisphaerales;f__UBA1924;g__JACKHF01;s__JACKHF01 sp020639155
GCA_020427635.1	p__Planctomycetota	f__UBA1924	92.22	0.81	123	48918	3056344	0.63	0.928	d__Bacteria;p__Planctomycetota;c__Phycisphaerae;o__Phycisphaerales;f__UBA1924;g__JAGQOH01;s__JAGQOH01 sp020427635
bin.1665	p__Planctomycetota	f__UBA1924	88.96	2.41	163	36590	3181874	0.69	0.873	d__Bacteria;p__Planctomycetota;c__Phycisphaerae;o__Phycisphaerales;f__UBA1924;g__JAHBK01;s__
GCA_020427565.1	p__Planctomycetota	f__UBA1924	47.09	4.03	1658	1838	2950841	0.67	0.927	d__Bacteria;p__Planctomycetota;c__Phycisphaerae;o__Phycisphaerales;f__UBA1924;g__RECY01;s__
GCA_020427395.1	p__Planctomycetota	f__UBA1924	91.8	3.71	205	97079	3453681	0.62	0.906	d__Bacteria;p__Planctomycetota;c__Phycisphaerae;o__Phycisphaerales;f__UBA1924;g__UBA1924;s__UBA1924 sp020427395
GCA_020427745.1	p__Planctomycetota	f__UBA1924	94.17	4.36	263	13947	2559007	0.63	0.92	d__Bacteria;p__Planctomycetota;c__Phycisphaerae;o__Phycisphaerales;f__UBA1924;g__UBA1924;s__UBA1924 sp020427745
GCA_023898685.1	p__Planctomycetota	f__UBA1924	85.41	0.01	1	3311787	3311787	0.68	0.896	d__Bacteria;p__Planctomycetota;c__Phycisphaerae;o__Phycisphaerales;f__UBA1924;g__UBA1926;s__UBA1926 sp023898685
GCA_020427345.1	p__Planctomycetota	f__Fen-1342	83.76	3.4	455	13359	3524987	0.64	0.914	d__Bacteria;p__Planctomycetota;c__Phycisphaerae;o__UBA1845;f__Fen-1342;g__DSPM01;s__DSPM01 sp020427345
GCA_020639095.1	p__Planctomycetota	f__UBA1845	62.84	0.41	42	110625	3198580	0.62	0.864	d__Bacteria;p__Planctomycetota;c__Phycisphaerae;o__UBA1845;f__UBA1845;g__JACKHG01;s__JACKHG01 sp020639095
GCA_020639115.1	p__Planctomycetota	f__UBA1845	59.98	0.26	85	187078	4122331	0.67	0.848	d__Bacteria;p__Planctomycetota;c__Phycisphaerae;o__UBA1845;f__UBA1845;g__JACKHG01;s__JACKHG01 sp020639115
GCA_020427375.1	p__Planctomycetota	f__UBA1845	91.63	2.83	445	19136	5439382	0.57	0.864	d__Bacteria;p__Planctomycetota;c__Phycisphaerae;o__UBA1845;f__UBA1845;g__UBA1845;s__UBA1845 sp002338715
bin.1051	p__Planctomycetota	f__UTPLA1	70.12	2.91	1131	4369	4375833	0.63	0.869	d__Bacteria;p__Planctomycetota;c__Phycisphaerae;o__UBA1845;f__UTPLA1;g__ECT2AJA-110-A;s__
GCA_020639075.1	p__Planctomycetota	f__UTPLA1	91.41	1.67	3	5634265	6570836	0.6	0.861	d__Bacteria;p__Planctomycetota;c__Phycisphaerae;o__UBA1845;f__UTPLA1;g__ECT2AJA-110-A;s__ECT2AJA-110-A sp020639075
GCA_020631815.1	p__Planctomycetota	f__JAEUHO01	75.78	1.16	32	227631	3186299	0.71	0.91	d__Bacteria;p__Planctomycetota;c__PLA2;o__PLA2;f__JAEUHO01;g__JACKGW01;s__JACKGW01 sp020631815
bin.525	p__Planctomycetota	f__JAEUHO01	87.14	1.02	456	16810	5062953	0.76	0.883	d__Bacteria;p__Planctomycetota;c__PLA2;o__PLA2;f__JAEUHO01;g__JAEUHO01;s__
GCA_020426575.1	p__Planctomycetota	f__JAEUIK01	90.29	0.8	610	12167	5273390	0.64	0.858	d__Bacteria;p__Planctomycetota;c__Planctomycetia;o__Pirellulales;f__JAEUIK01;g__JAGQPT01;s__JAGQPT01 sp020426575
GCA_020427265.1	p__Planctomycetota	f__JAGQOS01	81.42	1.07	711	9677	4982963	0.6	0.898	d__Bacteria;p__Planctomycetota;c__Planctomycetia;o__Pirellulales;f__JAGQOS01;g__JAGQOS01;s__JAGQOS01 sp020427265
GCA_020427165.1	p__Planctomycetota	f__Lacipirellulaceae	46.04	2.2	1685	3294	5166462	0.61	0.876	d__Bacteria;p__Planctomycetota;c__Planctomycetia;o__Pirellulales;f__Lacipirellulaceae;g__;s__
GCA_020427155.1	p__Planctomycetota	f__Lacipirellulaceae	87.43	0.13	665	29143	5499636	0.57	0.874	d__Bacteria;p__Planctomycetota;c__Planctomycetia;o__Pirellulales;f__Lacipirellulaceae;g__Bythopirellula;s__Bythopirellula sp020427155
GCA_020427145.1	p__Planctomycetota	f__Lacipirellulaceae	72.2	3.68	567	15223	5859107	0.64	0.855	d__Bacteria;p__Planctomycetota;c__Planctomycetia;o__Pirellulales;f__Lacipirellulaceae;g__GCA-2702655;s__GCA-2702655 sp020427145
bin.498	p__Planctomycetota	f__Lacipirellulaceae	68.55	3.4	1278	4000	4347184	0.6	0.856	d__Bacteria;p__Planctomycetota;c__Planctomycetia;o__Pirellulales;f__Lacipirellulaceae;g__JABDGM01;s__
GCA_020427475.1	p__Planctomycetota	f__Pirellulaceae	59.91	2.37	1992	2437	4339914	0.64	0.886	d__Bacteria;p__Planctomycetota;c__Planctomycetia;o__Pirellulales;f__Pirellulaceae;g__;s__
bin.517	p__Planctomycetota	f__Pirellulaceae	84.03	1.66	1677	4773	6572175	0.59	0.882	d__Bacteria;p__Planctomycetota;c__Planctomycetia;o__Pirellulales;f__Pirellulaceae;g__;s__
GCA_020426675.1	p__Planctomycetota	f__Pirellulaceae	67.83	4.66	1219	4497	4107530	0.6	0.878	d__Bacteria;p__Planctomycetota;c__Planctomycetia;o__Pirellulales;f__Pirellulaceae;g__Aureliella;s__
GCA_020426645.1	p__Planctomycetota	f__Pirellulaceae	63.06	3.78	1654	3976	5123602	0.55	0.871	d__Bacteria;p__Planctomycetota;c__Planctomycetia;o__Pirellulales;f__Pirellulaceae;g__Aureliella;s__
GCA_020426625.1	p__Planctomycetota	f__Pirellulaceae	93.89	4.02	916	14427	8425679	0.53	0.871	d__Bacteria;p__Planctomycetota;c__Planctomycetia;o__Pirellulales;f__Pirellulaceae;g__Aureliella;s__Aureliella sp020426625
GCA_020427005.1	p__Planctomycetota	f__Pirellulaceae	96.62	1.3	527	30213	7869748	0.5	0.866	d__Bacteria;p__Planctomycetota;c__Planctomycetia;o__Pirellulales;f__Pirellulaceae;g__Aureliella;s__Aureliella sp020427005
GCA_020638975.1	p__Planctomycetota	f__Pirellulaceae	93.03	2.13	71	315122	7558672	0.56	0.889	d__Bacteria;p__Planctomycetota;c__Planctomycetia;o__Pirellulales;f__Pirellulaceae;g__GCA-2726245;s__GCA-2726245 sp020638975
GCA_020426705.1	p__Planctomycetota	f__Pirellulaceae	98.73	6.57	292	122699	9463834	0.55	0.897	d__Bacteria;p__Planctomycetota;c__Planctomycetia;o__Pirellulales;f__Pirellulaceae;g__GCA-2726245;s__GCA-2726245 sp020638995
GCA_020426955.1	p__Planctomycetota	f__Pirellulaceae	86.1	2.04	1137	9335	6817912	0.53	0.883	d__Bacteria;p__Planctomycetota;c__Planctomycetia;o__Pirellulales;f__Pirellulaceae;g__JAGQOZ01;s__JAGQOZ01 sp020426955
GCA_020426925.1	p__Planctomycetota	f__Pirellulaceae	82.72	6.18	1273	9148	9153778	0.53	0.893	d__Bacteria;p__Planctomycetota;c__Planctomycetia;o__Pirellulales;f__Pirellulaceae;g__JAGQPC01;s__JAGQPC01 sp020426925
GCA_020427065.1	p__Planctomycetota	f__Pirellulaceae	54.3	4.99	1278	5843	5929234	0.58	0.877	d__Bacteria;p__Planctomycetota;c__Planctomycetia;o__Pirellulales;f__Pirellulaceae;g__JAGQPD01;s__
GCA_020426865.1	p__Planctomycetota	f__Pirellulaceae	78.03	4.71	1341	7078	7504109	0.57	0.896	d__Bacteria;p__Planctomycetota;c__Planctomycetia;o__Pirellulales;f__Pirellulaceae;g__JAGQPD01;s__JAGQPD01 sp020426865
GCA_020426845.1	p__Planctomycetota	f__Pirellulaceae	97.48	6.39	777	24572	9522416	0.62	0.872	d__Bacteria;p__Planctomycetota;c__Planctomycetia;o__Pirellulales;f__Pirellulaceae;g__JAGQPF01;s__JAGQPF01 sp020426845
GCA_020426745.1	p__Planctomycetota	f__Pirellulaceae	75.36	4.31	2168	6022	8609514	0.57	0.871	d__Bacteria;p__Planctomycetota;c__Planctomycetia;o__Pirellulales;f__Pirellulaceae;g__JAGQPK01;s__JAGQPK01 sp020426755
GCA_020426665.1	p__Planctomycetota	f__Pirellulaceae	85.97	1.04	1211	8817	8491587	0.55	0.91	d__Bacteria;p__Planctomycetota;c__Planctomycetia;o__Pirellulales;f__Pirellulaceae;g__Stieleria;s__Stieleria sp020426665
GCA_020426595.1	p__Planctomycetota	f__Pirellulaceae	91.22	0.53	867	13871	5964428	0.61	0.832	d__Bacteria;p__Planctomycetota;c__Planctomycetia;o__Pirellulales;f__Pirellulaceae;g__UBA11682;s__UBA11682 sp020426595
GCA_020426445.1	p__Planctomycetota	f__Planctomycetaceae	70.84	1.01	1487	4721	5335780	0.56	0.871	d__Bacteria;p__Planctomycetota;c__Planctomycetia;o__Planctomycetales;f__Planctomycetaceae;g__;s__
GCA_020426385.1	p__Planctomycetota	f__Planctomycetaceae	44.37	1.9	2879	2097	5785460	0.54	0.881	d__Bacteria;p__Planctomycetota;c__Planctomycetia;o__Planctomycetales;f__Planctomycetaceae;g__;s__
GCA_020426355.1	p__Planctomycetota	f__Planctomycetaceae	65.57	3.19	1426	4719	5207597	0.62	0.876	d__Bacteria;p__Planctomycetota;c__Planctomycetia;o__Planctomycetales;f__Planctomycetaceae;g__;s__
GCA_020426245.1	p__Planctomycetota	f__Planctomycetaceae	57.35	1.04	1904	3022	5103056	0.57	0.879	d__Bacteria;p__Planctomycetota;c__Planctomycetia;o__Planctomycetales;f__Planctomycetaceae;g__;s__
GCA_020426225.1	p__Planctomycetota	f__Planctomycetaceae	74.16	11.18	1929	5617	7537954	0.57	0.883	d__Bacteria;p__Planctomycetota;c__Planctomycetia;o__Planctomycetales;f__Planctomycetaceae;g__;s__
GCA_020426345.1	p__Planctomycetota	f__Planctomycetaceae	95.01	3.07	791	14798	6833798	0.54	0.879	d__Bacteria;p__Planctomycetota;c__Planctomycetia;o__Planctomycetales;f__Planctomycetaceae;g__F1-80-MAGs062;s__F1-80-MAGs062 sp020426345
GCA_020426255.1	p__Planctomycetota	f__Planctomycetaceae	69.91	2.9	1757	3939	6202288	0.58	0.889	d__Bacteria;p__Planctomycetota;c__Planctomycetia;o__Planctomycetales;f__Planctomycetaceae;g__Fuerstiella;s__
GCA_020426485.1	p__Planctomycetota	f__Planctomycetaceae	55.47	1.99	933	11134	6294856	0.56	0.892	d__Bacteria;p__Planctomycetota;c__Planctomycetia;o__Planctomycetales;f__Planctomycetaceae;g__Fuerstiella;s__Fuerstiella sp020426485
GCA_020426285.1	p__Planctomycetota	f__Planctomycetaceae	72.77	4.65	1917	2976	4808667	0.51	0.875	d__Bacteria;p__Planctomycetota;c__Planctomycetia;o__Planctomycetales;f__Planctomycetaceae;g__Gimesia;s__
GCA_020426085.1	p__Planctomycetota	f__Planctomycetaceae	75.72	2.16	1018	6828	5113670	0.5	0.872	d__Bacteria;p__Planctomycetota;c__Planctomycetia;o__Planctomycetales;f__Planctomycetaceae;g__Gimesia;s__Gimesia sp020426085
GCA_020426425.1	p__Planctomycetota	f__Planctomycetaceae	63.25	0.76	842	7932	4072815	0.59	0.875	d__Bacteria;p__Planctomycetota;c__Planctomycetia;o__Planctomycetales;f__Planctomycetaceae;g__JACKHO01;s__JACKHO01 sp020426425
GCA_020426515.1	p__Planctomycetota	f__Planctomycetaceae	91.94	0.56	530	33956	5807500	0.58	0.874	d__Bacteria;p__Planctomycetota;c__Planctomycetia;o__Planctomycetales;f__Planctomycetaceae;g__JACKHO01;s__JACKHO01 sp020426515
GCA_020426185.1	p__Planctomycetota	f__Planctomycetaceae	96.54	1.09	459	23487	6359125	0.55	0.89	d__Bacteria;p__Planctomycetota;c__Planctomycetia;o__Planctomycetales;f__Planctomycetaceae;g__JACKHO01;s__JACKHO01 sp020638955
GCA_020426545.1	p__Planctomycetota	f__Planctomycetaceae	88.11	3.86	1197	8046	6414233	0.63	0.829	d__Bacteria;p__Planctomycetota;c__Planctomycetia;o__Planctomycetales;f__Planctomycetaceae;g__JAGQPV01;s__JAGQPV01 sp020426545
GCA_020426325.1	p__Planctomycetota	f__Planctomycetaceae	95.6	3.41	428	48126	6848567	0.57	0.884	d__Bacteria;p__Planctomycetota;c__Planctomycetia;o__Planctomycetales;f__Planctomycetaceae;g__JAHBXU01;s__JAHBXU01 sp020426325
GCA_020426505.1	p__Planctomycetota	f__Planctomycetaceae	100	2.62	304	43683	6908662	0.58	0.886	d__Bacteria;p__Planctomycetota;c__Planctomycetia;o__Planctomycetales;f__Planctomycetaceae;g__JAHBXU01;s__JAHBXU01 sp020426505
GCA_020426125.1	p__Planctomycetota	f__Planctomycetaceae	91.03	3.56	994	7967	6103690	0.57	0.869	d__Bacteria;p__Planctomycetota;c__Planctomycetia;o__Planctomycetales;f__Planctomycetaceae;g__Planctomicrobium;s__Planctomicrobium sp020426125
GCA_020426395.1	p__Planctomycetota	f__Planctomycetaceae	78.16	2.28	720	9464	4750458	0.5	0.867	d__Bacteria;p__Planctomycetota;c__Planctomycetia;o__Planctomycetales;f__Planctomycetaceae;g__Polystyrenella;s__Polystyrenella sp020426395
GCA_020426135.1	p__Planctomycetota	f__Planctomycetaceae	95.66	0.14	125	254916	5257764	0.58	0.858	d__Bacteria;p__Planctomycetota;c__Planctomycetia;o__Planctomycetales;f__Planctomycetaceae;g__Rubinisphaera;s__Rubinisphaera sp014584345
GCA_020426065.1	p__Planctomycetota	f__Planctomycetaceae	79.4	2.19	1085	6842	4946102	0.53	0.884	d__Bacteria;p__Planctomycetota;c__Planctomycetia;o__Planctomycetales;f__Planctomycetaceae;g__Rubinisphaera;s__Rubinisphaera sp020426065
bin.452	p__Planctomycetota	f__Planctomycetaceae	43.75	0.43	1232	2730	3275551	0.56	0.874	d__Bacteria;p__Planctomycetota;c__Planctomycetia;o__Planctomycetales;f__Planctomycetaceae;g__SXXK01;s__
bin.1751	p__Planctomycetota	f__Planctomycetaceae	69.02	4.69	1614	4765	6670549	0.54	0.866	d__Bacteria;p__Planctomycetota;c__Planctomycetia;o__Planctomycetales;f__Planctomycetaceae;g__SXXK01;s__
GCA_020426105.1	p__Planctomycetota	f__Planctomycetaceae	86.72	2.43	1258	6905	6955329	0.55	0.867	d__Bacteria;p__Planctomycetota;c__Planctomycetia;o__Planctomycetales;f__Planctomycetaceae;g__SXXK01;s__SXXK01 sp020426105
GCA_020638875.1	p__Planctomycetota	f__GCA-002686595	71.5	0.42	50	128836	4116163	0.74	0.897	d__Bacteria;p__Planctomycetota;c__UBA1135;o__UBA1135;f__GCA-002686595;g__DUCM01;s__DUCM01 sp020638875
GCA_020638835.1	p__Planctomycetota	f__GCA-002686595	87.43	0.03	16	612366	4160202	0.69	0.911	d__Bacteria;p__Planctomycetota;c__UBA1135;o__UBA1135;f__GCA-002686595;g__JACKHV01;s__JACKHV01 sp020638835
bin.1694	p__Planctomycetota	f__GCA-002686595	87.27	2.14	527	12710	5042477	0.71	0.907	d__Bacteria;p__Planctomycetota;c__UBA1135;o__UBA1135;f__GCA-002686595;g__JADJNY01;s__
bin.819	p__Planctomycetota	f__GCA-002686595	40.57	3.05	1284	1644	2116986	0.64	0.9	d__Bacteria;p__Planctomycetota;c__UBA1135;o__UBA1135;f__GCA-002686595;g__NORP259;s__
GCA_020638855.1	p__Planctomycetota	f__GCA-002686595	84.02	0.43	30	254076	3494475	0.64	0.909	d__Bacteria;p__Planctomycetota;c__UBA1135;o__UBA1135;f__GCA-002686595;g__NORP259;s__NORP259 sp020638855
GCA_020426005.1	p__Planctomycetota	f__GCA-002748355	67.17	3.48	634	20594	6015739	0.64	0.933	d__Bacteria;p__Planctomycetota;c__UBA1135;o__UBA2386;f__GCA-002748355;g__JACKHW01;s__JACKHW01 sp020426005
GCA_020638795.1	p__Planctomycetota	f__GCA-002748355	66.35	1	24	545256	5009182	0.64	0.93	d__Bacteria;p__Planctomycetota;c__UBA1135;o__UBA2386;f__GCA-002748355;g__JACKHW01;s__JACKHW01 sp020638795
GCA_020638735.1	p__Planctomycetota	f__UBA2386	71.82	1.82	87	713324	5219217	0.71	0.928	d__Bacteria;p__Planctomycetota;c__UBA1135;o__UBA2386;f__UBA2386;g__GCA-2684655;s__GCA-2684655 sp020638735
GCA_020638695.1	p__Planctomycetota	f__UBA2386	73.03	0.1	69	230485	5687260	0.69	0.891	d__Bacteria;p__Planctomycetota;c__UBA1135;o__UBA2386;f__UBA2386;g__JACKIB01;s__JACKIB01 sp020638695
GCA_020638655.1	p__Planctomycetota	f__UBA2386	82.96	0.61	12	486609	5182616	0.71	0.933	d__Bacteria;p__Planctomycetota;c__UBA1135;o__UBA2386;f__UBA2386;g__JACKIC01;s__JACKIC01 sp020638655
bin.467	p__Planctomycetota	f__UBA2386	81.76	2.64	62	248212	5825177	0.69	0.934	d__Bacteria;p__Planctomycetota;c__UBA1135;o__UBA2386;f__UBA2386;g__JACRLW01;s__
GCA_020425915.1	p__Planctomycetota	f__UBA2386	73.35	2.12	768	6841	4083078	0.68	0.938	d__Bacteria;p__Planctomycetota;c__UBA1135;o__UBA2386;f__UBA2386;g__JAGQQZ01;s__JAGQQZ01 sp020425915
GCA_020425885.1	p__Planctomycetota	f__UBA2386	63.27	2.93	1009	8548	6189379	0.69	0.923	d__Bacteria;p__Planctomycetota;c__UBA1135;o__UBA2386;f__UBA2386;g__JAGQRA01;s__JAGQRA01 sp020425885
GCA_020425925.1	p__Planctomycetota	f__UBA2386	88.16	6.64	987	10978	7764752	0.71	0.94	d__Bacteria;p__Planctomycetota;c__UBA1135;o__UBA2386;f__UBA2386;g__JAGQRA01;s__JAGQRA01 sp020425925
GCA_020425835.1	p__Planctomycetota	f__JAJFFE01	54.65	1.38	1206	5604	5108164	0.67	0.9	d__Bacteria;p__Planctomycetota;c__UBA8108;o__UBA1146;f__JAJFFE01;g__JAJFFE01;s__JAJFFE01 sp020425835
GCA_020425805.1	p__Planctomycetota	f__JABWBM01	54.52	1.68	1065	2600	2567074	0.57	0.928	d__Bacteria;p__Planctomycetota;c__UBA8742;o__UBA2392;f__JABWBM01;g__;s__
bin.1356	p__Planctomycetota	f__UBA2392	90.93	1.59	448	12836	4009765	0.64	0.906	d__Bacteria;p__Planctomycetota;c__UBA8742;o__UBA2392;f__UBA2392;g__JADJRK01;s__JADJRK01 sp020425515
GCA_020425605.1	p__Planctomycetota	f__UBA2392	85.74	2.57	164	104941	4241209	0.62	0.919	d__Bacteria;p__Planctomycetota;c__UBA8742;o__UBA2392;f__UBA2392;g__JADJRK01;s__JADJRK01 sp020425605
bin.1603	p__Planctomycetota	f__UBA2392	80.31	2.57	479	9781	3545863	0.59	0.894	d__Bacteria;p__Planctomycetota;c__UBA8742;o__UBA2392;f__UBA2392;g__JADJRK01;s__JADJRK01 sp020425695
GCA_020638635.1	p__Planctomycetota	f__UBA2392	82.5	0.8	21	234954	3034132	0.64	0.897	d__Bacteria;p__Planctomycetota;c__UBA8742;o__UBA2392;f__UBA2392;g__JADJRK01;s__JADJRK01 sp020638635
GCA_020638675.1	p__Planctomycetota	f__UBA2392	93.23	1.11	4	3090469	4219887	0.64	0.917	d__Bacteria;p__Planctomycetota;c__UBA8742;o__UBA2392;f__UBA2392;g__JADJRK01;s__JADJRK01 sp020638675
GCA_020638555.1	p__Pseudomonadota	f__Bin95	99.44	0.5	8	1222269	4569231	0.67	0.889	d__Bacteria;p__Pseudomonadota;c__Alphaproteobacteria;o__Bin95;f__Bin95;g__JACKII01;s__JACKII01 sp020638555
GCA_020425305.1	p__Pseudomonadota	f__Hyphomonadaceae	81.07	0.68	280	20966	3370792	0.61	0.881	d__Bacteria;p__Pseudomonadota;c__Alphaproteobacteria;o__Caulobacterales;f__Hyphomonadaceae;g__Hyphomonas;s__Hyphomonas jannaschiana
GCA_020425315.1	p__Pseudomonadota	f__Hyphomonadaceae	74.61	3.13	489	10355	3370222	0.64	0.915	d__Bacteria;p__Pseudomonadota;c__Alphaproteobacteria;o__Caulobacterales;f__Hyphomonadaceae;g__Hyphomonas;s__Hyphomonas sp020425315
bin.1237	p__Pseudomonadota	f__Hyphomonadaceae	93.35	0	87	88361	3478792	0.64	0.918	d__Bacteria;p__Pseudomonadota;c__Alphaproteobacteria;o__Caulobacterales;f__Hyphomonadaceae;g__Hyphomonas;s__Hyphomonas sp020638455
GCA_020425095.1	p__Pseudomonadota	f__Parvularculaceae	63.33	1.98	637	5033	2702403	0.6	0.879	d__Bacteria;p__Pseudomonadota;c__Alphaproteobacteria;o__Caulobacterales;f__Parvularculaceae;g__;s__
GCA_020446725.1	p__Pseudomonadota	f__Parvularculaceae	98.51	1.39	465	9573	3146855	0.62	0.916	d__Bacteria;p__Pseudomonadota;c__Alphaproteobacteria;o__Caulobacterales;f__Parvularculaceae;g__CV81;s__CV81 sp020446725
GCA_020446945.1	p__Pseudomonadota	f__Parvularculaceae	99.46	0.51	58	136137	2978060	0.61	0.911	d__Bacteria;p__Pseudomonadota;c__Alphaproteobacteria;o__Caulobacterales;f__Parvularculaceae;g__CV81;s__CV81 sp020446945
GCA_020638525.1	p__Pseudomonadota	f__Parvularculaceae	82.07	0.02	26	288083	3016663	0.61	0.903	d__Bacteria;p__Pseudomonadota;c__Alphaproteobacteria;o__Caulobacterales;f__Parvularculaceae;g__JACKIL01;s__JACKIL01 sp020638525
GCA_020425285.1	p__Pseudomonadota	f__TH1-2	41.21	0.44	579	3189	1771128	0.62	0.914	d__Bacteria;p__Pseudomonadota;c__Alphaproteobacteria;o__Caulobacterales;f__TH1-2;g__Vitreimonas;s__Vitreimonas sp019636095
bin.1164	p__Pseudomonadota	f__Inquilinaceae	73.94	3.22	1288	4280	4779976	0.67	0.893	d__Bacteria;p__Pseudomonadota;c__Alphaproteobacteria;o__DSM-16000;f__Inquilinaceae;g__JACKIG01;s__
GCA_020638595.1	p__Pseudomonadota	f__Inquilinaceae	63.71	0.41	68	127258	3514645	0.68	0.887	d__Bacteria;p__Pseudomonadota;c__Alphaproteobacteria;o__DSM-16000;f__Inquilinaceae;g__JACKIG01;s__JACKIG01 sp020638595
GCA_020425485.1	p__Pseudomonadota	f__Inquilinaceae	89.66	0.36	454	11439	3820591	0.69	0.876	d__Bacteria;p__Pseudomonadota;c__Alphaproteobacteria;o__DSM-16000;f__Inquilinaceae;g__JACKIH01;s__JACKIH01 sp020425485
GCA_020638575.1	p__Pseudomonadota	f__Inquilinaceae	94.48	0	4	3957062	3966381	0.69	0.881	d__Bacteria;p__Pseudomonadota;c__Alphaproteobacteria;o__DSM-16000;f__Inquilinaceae;g__JACKIH01;s__JACKIH01 sp020638575
GCA_023898725.1	p__Pseudomonadota	f__G023898725	100	0	1	1107460	1107460	0.45	0.904	d__Bacteria;p__Pseudomonadota;c__Alphaproteobacteria;o__G023898725;f__G023898725;g__G023898725;s__G023898725 sp023898725
GCA_023898745.1	p__Pseudomonadota	f__G023898745	98.23	0.64	1	953497	953497	0.38	0.883	d__Bacteria;p__Pseudomonadota;c__Alphaproteobacteria;o__G02398745;f__G023898745;g__G023898745;s__G023898745 sp023898745
GCA_020446285.1	p__Pseudomonadota	f__Geminicoccaceae	87.35	0.57	619	9687	4204192	0.64	0.876	d__Bacteria;p__Pseudomonadota;c__Alphaproteobacteria;o__Geminicoccales;f__Geminicoccaceae;g__JAGREO01;s__JAGREO01 sp020446285
GCA_020446525.1	p__Pseudomonadota	f__Geminicoccaceae	86.82	0.98	379	14465	3772600	0.68	0.907	d__Bacteria;p__Pseudomonadota;c__Alphaproteobacteria;o__Geminicoccales;f__Geminicoccaceae;g__JAGREO01;s__JAGREO01 sp020446525
GCA_020638465.1	p__Pseudomonadota	f__Geminicoccaceae	100	0.22	5	2001765	4598157	0.62	0.905	d__Bacteria;p__Pseudomonadota;c__Alphaproteobacteria;o__Geminicoccales;f__Geminicoccaceae;g__JAGREO01;s__JAGREO01 sp020638465
GCA_020445645.1	p__Pseudomonadota	f__Geminicoccaceae	95.82	1.41	291	21550	3782423	0.71	0.891	d__Bacteria;p__Pseudomonadota;c__Alphaproteobacteria;o__Geminicoccales;f__Geminicoccaceae;g__JAGRGG01;s__JAGRGG01 sp020445645
bin.2376	p__Pseudomonadota	f__Geminicoccaceae	91.61	1.51	527	11469	4403952	0.7	0.916	d__Bacteria;p__Pseudomonadota;c__Alphaproteobacteria;o__Geminicoccales;f__Geminicoccaceae;g__SLRI01;s__SLRI01 sp020638495
GCA_024236075.1	p__Pseudomonadota	f__JACAEB01	64.11	0	18	242695	2380215	0.69	0.898	d__Bacteria;p__Pseudomonadota;c__Alphaproteobacteria;o__JACAEB01;f__JACAEB01;g__JACAEB01;s__JACAEB01 sp024236075
bin.1169	p__Pseudomonadota	f__Micavibrionaceae	87.18	1.65	325	5798	1593699	0.53	0.914	d__Bacteria;p__Pseudomonadota;c__Alphaproteobacteria;o__Micavibrionales;f__Micavibrionaceae;g__;s__
bin.146	p__Pseudomonadota	f__Micavibrionaceae	98.56	0.46	19	411279	1905848	0.53	0.919	d__Bacteria;p__Pseudomonadota;c__Alphaproteobacteria;o__Micavibrionales;f__Micavibrionaceae;g__G023898765;s__G023898765 sp023898765
bin.2502	p__Pseudomonadota	f__Micavibrionaceae	33.84	0.55	498	1992	1016496	0.52	0.898	d__Bacteria;p__Pseudomonadota;c__Alphaproteobacteria;o__Micavibrionales;f__Micavibrionaceae;g__JACKIP01;s__
bin.54	p__Pseudomonadota	f__Micavibrionaceae	83.71	0.59	421	4974	1740953	0.51	0.893	d__Bacteria;p__Pseudomonadota;c__Alphaproteobacteria;o__Micavibrionales;f__Micavibrionaceae;g__JACKIP01;s__JACKIP01 sp020638395
GCA_020638285.1	p__Pseudomonadota	f__Micavibrionaceae	92.51	0.15	5	416692	1658086	0.56	0.908	d__Bacteria;p__Pseudomonadota;c__Alphaproteobacteria;o__Micavibrionales;f__Micavibrionaceae;g__JACKIV01;s__JACKIV01 sp020638285
GCA_020442505.1	p__Pseudomonadota	f__Micavibrionaceae	84.67	0.64	287	6941	1434612	0.57	0.907	d__Bacteria;p__Pseudomonadota;c__Alphaproteobacteria;o__Micavibrionales;f__Micavibrionaceae;g__JACKJA01;s__JACKJA01 sp020442505
GCA_020638175.1	p__Pseudomonadota	f__Micavibrionaceae	99.94	0.41	2	2092715	2101298	0.53	0.921	d__Bacteria;p__Pseudomonadota;c__Alphaproteobacteria;o__Micavibrionales;f__Micavibrionaceae;g__JACKJA01;s__JACKJA01 sp020638175
GCA_020443295.1	p__Pseudomonadota	f__Micavibrionaceae	100	0.66	87	53564	2556935	0.53	0.92	d__Bacteria;p__Pseudomonadota;c__Alphaproteobacteria;o__Micavibrionales;f__Micavibrionaceae;g__JAGNKE01;s__JAGNKE01 sp020443295
GCA_020442865.1	p__Pseudomonadota	f__Micavibrionaceae	99.01	1.95	173	26324	2445381	0.53	0.91	d__Bacteria;p__Pseudomonadota;c__Alphaproteobacteria;o__Micavibrionales;f__Micavibrionaceae;g__JAGNKE01;s__JAGNKE01 sp020638365
bin.969	p__Pseudomonadota	f__Micavibrionaceae	93.22	1.46	325	8366	2077436	0.56	0.897	d__Bacteria;p__Pseudomonadota;c__Alphaproteobacteria;o__Micavibrionales;f__Micavibrionaceae;g__JAGRHC01;s__
GCA_020445145.1	p__Pseudomonadota	f__Micavibrionaceae	100	1.23	93	51118	2263419	0.51	0.917	d__Bacteria;p__Pseudomonadota;c__Alphaproteobacteria;o__Micavibrionales;f__Micavibrionaceae;g__JAGRHC01;s__JAGRHC01 sp020445145
GCA_020442475.1	p__Pseudomonadota	f__Micavibrionaceae	100	2.14	131	38872	2117597	0.53	0.913	d__Bacteria;p__Pseudomonadota;c__Alphaproteobacteria;o__Micavibrionales;f__Micavibrionaceae;g__JAGRKA01;s__JAGRKA01 sp020442475
GCA_020442385.1	p__Pseudomonadota	f__Micavibrionaceae	100	0.05	22	307554	1904527	0.51	0.927	d__Bacteria;p__Pseudomonadota;c__Alphaproteobacteria;o__Micavibrionales;f__Micavibrionaceae;g__JAGRKE01;s__JAGRKE01 sp020442385
GCA_020443075.1	p__Pseudomonadota	f__Micavibrionaceae	100	0.16	71	59617	1966779	0.52	0.921	d__Bacteria;p__Pseudomonadota;c__Alphaproteobacteria;o__Micavibrionales;f__Micavibrionaceae;g__TMED27;s__TMED27 sp020443075
GCA_020638295.1	p__Pseudomonadota	f__Micavibrionaceae	94.38	0.19	5	690547	2043983	0.52	0.906	d__Bacteria;p__Pseudomonadota;c__Alphaproteobacteria;o__Micavibrionales;f__Micavibrionaceae;g__TMED27;s__TMED27 sp020638295
bin.1056	p__Pseudomonadota	f__Micavibrionaceae	99.47	0.18	39	135957	2320640	0.49	0.908	d__Bacteria;p__Pseudomonadota;c__Alphaproteobacteria;o__Micavibrionales;f__Micavibrionaceae;g__TMED27;s__TMED27 sp020638335
bin.1492	p__Pseudomonadota	f__Micavibrionaceae	100	0.05	52	90797	2159251	0.49	0.906	d__Bacteria;p__Pseudomonadota;c__Alphaproteobacteria;o__Micavibrionales;f__Micavibrionaceae;g__TMED27;s__TMED27 sp023898785
GCA_020638255.1	p__Pseudomonadota	f__Micavibrionaceae	99.99	1.63	4	1608655	2048102	0.45	0.92	d__Bacteria;p__Pseudomonadota;c__Alphaproteobacteria;o__Micavibrionales;f__Micavibrionaceae;g__UBA1573;s__UBA1573 sp002425415
GCA_020442425.1	p__Pseudomonadota	f__Micavibrionaceae	99.91	1.82	117	31053	2220706	0.45	0.901	d__Bacteria;p__Pseudomonadota;c__Alphaproteobacteria;o__Micavibrionales;f__Micavibrionaceae;g__UBA1573;s__UBA1573 sp020442425
GCA_023898805.1	p__Pseudomonadota	f__Micavibrionaceae	98.85	0.27	1	1942049	1942049	0.61	0.927	d__Bacteria;p__Pseudomonadota;c__Alphaproteobacteria;o__Micavibrionales;f__Micavibrionaceae;g__UBA6145;s__UBA6145 sp023898805
bin.1053	p__Pseudomonadota	f__Micavibrionaceae	81.54	0.82	459	5505	2119226	0.61	0.912	d__Bacteria;p__Pseudomonadota;c__Alphaproteobacteria;o__Micavibrionales;f__Micavibrionaceae;g__UM-FILTER-47-13;s__
GCA_020638155.1	p__Pseudomonadota	f__Micavibrionaceae	99.8	2.45	8	1307649	2588843	0.53	0.912	d__Bacteria;p__Pseudomonadota;c__Alphaproteobacteria;o__Micavibrionales;f__Micavibrionaceae;g__UM-FILTER-47-13;s__UM-FILTER-47-13 sp020638155
GCA_024236055.1	p__Pseudomonadota	f__Micropepsaceae	80.71	0.25	15	651525	2676813	0.65	0.891	d__Bacteria;p__Pseudomonadota;c__Alphaproteobacteria;o__Micropepsales;f__Micropepsaceae;g__Rhizomicrobium;s__Rhizomicrobium sp024236055
GCA_020682745.1	p__Pseudomonadota	f__	50.37	6.81	1193	2899	3024543	0.64	0.878	d__Bacteria;p__Pseudomonadota;c__Alphaproteobacteria;o__Rhizobiales;f__;g__;s__
GCA_020441585.1	p__Pseudomonadota	f__Aestuariivirgaceae	66.75	6.05	1296	5397	4030091	0.62	0.883	d__Bacteria;p__Pseudomonadota;c__Alphaproteobacteria;o__Rhizobiales;f__Aestuariivirgaceae;g__Aestuariivirga;s__
GCA_020441605.1	p__Pseudomonadota	f__Aestuariivirgaceae	80.35	8.88	463	15009	4513175	0.61	0.912	d__Bacteria;p__Pseudomonadota;c__Alphaproteobacteria;o__Rhizobiales;f__Aestuariivirgaceae;g__Aestuariivirga;s__Aestuariivirga sp020441605
GCA_020682725.1	p__Pseudomonadota	f__Beijerinckiaceae	65.05	3.77	1004	4925	4090614	0.6	0.865	d__Bacteria;p__Pseudomonadota;c__Alphaproteobacteria;o__Rhizobiales;f__Beijerinckiaceae;g__28-YEA-48;s__
bin.263	p__Pseudomonadota	f__Beijerinckiaceae	99.1	0.49	90	234372	4735663	0.65	0.905	d__Bacteria;p__Pseudomonadota;c__Alphaproteobacteria;o__Rhizobiales;f__Beijerinckiaceae;g__JAJXWB01;s__
bin.1716	p__Pseudomonadota	f__Beijerinckiaceae	87.29	1.78	494	9846	3544952	0.66	0.917	d__Bacteria;p__Pseudomonadota;c__Alphaproteobacteria;o__Rhizobiales;f__Beijerinckiaceae;g__JAJXWB01;s__
GCA_020442275.1	p__Pseudomonadota	f__Beijerinckiaceae	76.07	0.15	433	14229	4181345	0.65	0.882	d__Bacteria;p__Pseudomonadota;c__Alphaproteobacteria;o__Rhizobiales;f__Beijerinckiaceae;g__JAJXWB01;s__JAJXWB01 sp020442275
GCA_020442345.1	p__Pseudomonadota	f__Beijerinckiaceae	58.8	1.02	855	4078	3100292	0.66	0.837	d__Bacteria;p__Pseudomonadota;c__Alphaproteobacteria;o__Rhizobiales;f__Beijerinckiaceae;g__JAJXWB01;s__JAJXWB01 sp020638135
GCA_020638195.1	p__Pseudomonadota	f__Beijerinckiaceae	99.65	0.01	9	1116476	4291944	0.65	0.905	d__Bacteria;p__Pseudomonadota;c__Alphaproteobacteria;o__Rhizobiales;f__Beijerinckiaceae;g__JAJXWB01;s__JAJXWB01 sp020638195
GCA_020638065.1	p__Pseudomonadota	f__Devosiaceae	91.21	0.66	25	202389	2917717	0.6	0.911	d__Bacteria;p__Pseudomonadota;c__Alphaproteobacteria;o__Rhizobiales;f__Devosiaceae;g__JACKJF01;s__JACKJF01 sp020638065
GCA_020638095.1	p__Pseudomonadota	f__Devosiaceae	91.43	0.16	8	1534183	2920125	0.62	0.911	d__Bacteria;p__Pseudomonadota;c__Alphaproteobacteria;o__Rhizobiales;f__Devosiaceae;g__JACKJF01;s__JACKJF01 sp020638095
GCA_020442125.1	p__Pseudomonadota	f__Hyphomicrobiaceae	62.78	3.74	924	6420	3733970	0.63	0.876	d__Bacteria;p__Pseudomonadota;c__Alphaproteobacteria;o__Rhizobiales;f__Hyphomicrobiaceae;g__;s__
GCA_020442085.1	p__Pseudomonadota	f__Hyphomicrobiaceae	60.51	1.47	414	7792	2514235	0.59	0.87	d__Bacteria;p__Pseudomonadota;c__Alphaproteobacteria;o__Rhizobiales;f__Hyphomicrobiaceae;g__Hyphomicrobium_B;s__
GCA_020442165.1	p__Pseudomonadota	f__Hyphomicrobiaceae	96.22	1.66	89	131099	4315788	0.61	0.854	d__Bacteria;p__Pseudomonadota;c__Alphaproteobacteria;o__Rhizobiales;f__Hyphomicrobiaceae;g__JAEUMD01;s__JAEUMD01 sp020442165
GCA_020442185.1	p__Pseudomonadota	f__Hyphomicrobiaceae	94.69	0.93	218	28847	3997112	0.64	0.837	d__Bacteria;p__Pseudomonadota;c__Alphaproteobacteria;o__Rhizobiales;f__Hyphomicrobiaceae;g__JAEUMD01;s__JAEUMD01 sp020442185
GCA_020442145.1	p__Pseudomonadota	f__Hyphomicrobiaceae	71.38	1.42	367	11082	2907461	0.63	0.827	d__Bacteria;p__Pseudomonadota;c__Alphaproteobacteria;o__Rhizobiales;f__Hyphomicrobiaceae;g__JAEUMD01;s__JAEUMD01 sp020638035
GCA_020442175.1	p__Pseudomonadota	f__Hyphomicrobiaceae	95.79	0.32	418	14035	3824151	0.57	0.834	d__Bacteria;p__Pseudomonadota;c__Alphaproteobacteria;o__Rhizobiales;f__Hyphomicrobiaceae;g__JAEUMD01;s__JAEUMD01 sp020638055
GCA_020442225.1	p__Pseudomonadota	f__Hyphomicrobiaceae	67.15	5.6	776	6528	3959379	0.67	0.866	d__Bacteria;p__Pseudomonadota;c__Alphaproteobacteria;o__Rhizobiales;f__Hyphomicrobiaceae;g__JAGRKR01;s__JAGRKR01 sp020442225
GCA_020442235.1	p__Pseudomonadota	f__JAGRKQ01	58.97	0.15	281	8857	1986604	0.66	0.876	d__Bacteria;p__Pseudomonadota;c__Alphaproteobacteria;o__Rhizobiales;f__JAGRKQ01;g__JAGRKQ01;s__JAGRKQ01 sp020442235
GCA_020442005.1	p__Pseudomonadota	f__JAKSCL01	59.88	1.34	800	5804	3764743	0.66	0.889	d__Bacteria;p__Pseudomonadota;c__Alphaproteobacteria;o__Rhizobiales;f__JAKSCL01;g__;s__
GCA_020442045.1	p__Pseudomonadota	f__Kaistiaceae	98.08	1.24	196	36403	4190509	0.66	0.905	d__Bacteria;p__Pseudomonadota;c__Alphaproteobacteria;o__Rhizobiales;f__Kaistiaceae;g__Bauldia;s__Bauldia sp020442045
GCA_020442065.1	p__Pseudomonadota	f__Kaistiaceae	90.38	4.32	277	31798	5359791	0.67	0.895	d__Bacteria;p__Pseudomonadota;c__Alphaproteobacteria;o__Rhizobiales;f__Kaistiaceae;g__Bauldia;s__Bauldia sp020442065
GCA_020442095.1	p__Pseudomonadota	f__Kaistiaceae	64.79	7.59	865	5551	3981262	0.66	0.895	d__Bacteria;p__Pseudomonadota;c__Alphaproteobacteria;o__Rhizobiales;f__Kaistiaceae;g__Bauldia;s__Bauldia sp020442095
bin.235	p__Pseudomonadota	f__Methyloligellaceae	99.18	0.06	27	656279	2983662	0.63	0.889	d__Bacteria;p__Pseudomonadota;c__Alphaproteobacteria;o__Rhizobiales;f__Methyloligellaceae;g__Methyloceanibacter;s__Methyloceanibacter sp020637815
bin.287	p__Pseudomonadota	f__NORP267	97.89	0.27	76	59021	2807060	0.65	0.894	d__Bacteria;p__Pseudomonadota;c__Alphaproteobacteria;o__Rhizobiales;f__NORP267;g__JAGRLG01;s__JAGRLG01 sp020441905
GCA_020637735.1	p__Pseudomonadota	f__Rhizobiaceae	83.13	0.38	90	94266	3110968	0.66	0.881	d__Bacteria;p__Pseudomonadota;c__Alphaproteobacteria;o__Rhizobiales;f__Rhizobiaceae;g__;s__
GCA_020441785.1	p__Pseudomonadota	f__Rhizobiaceae	66.26	0.28	617	5769	2863258	0.59	0.893	d__Bacteria;p__Pseudomonadota;c__Alphaproteobacteria;o__Rhizobiales;f__Rhizobiaceae;g__BOKV01;s__
GCA_020441795.1	p__Pseudomonadota	f__Rhizobiaceae	82.22	0.72	536	8351	3431118	0.57	0.899	d__Bacteria;p__Pseudomonadota;c__Alphaproteobacteria;o__Rhizobiales;f__Rhizobiaceae;g__BOKV01;s__BOKV01 sp020441795
GCA_020441855.1	p__Pseudomonadota	f__Rhizobiaceae	80.67	3.04	466	15463	4734361	0.62	0.882	d__Bacteria;p__Pseudomonadota;c__Alphaproteobacteria;o__Rhizobiales;f__Rhizobiaceae;g__BOKV01;s__BOKV01 sp020441855
GCA_020441805.1	p__Pseudomonadota	f__Rhizobiaceae	83.18	3.72	465	14332	4286604	0.65	0.881	d__Bacteria;p__Pseudomonadota;c__Alphaproteobacteria;o__Rhizobiales;f__Rhizobiaceae;g__FKL33;s__FKL33 sp020441805
GCA_020637795.1	p__Pseudomonadota	f__Rhizobiaceae	82.67	0	21	1154246	3962992	0.63	0.889	d__Bacteria;p__Pseudomonadota;c__Alphaproteobacteria;o__Rhizobiales;f__Rhizobiaceae;g__Hoeflea;s__Hoeflea sp020637795
GCA_020441945.1	p__Pseudomonadota	f__Rhizobiaceae	63.78	10.22	1518	3682	5163903	0.59	0.886	d__Bacteria;p__Pseudomonadota;c__Alphaproteobacteria;o__Rhizobiales;f__Rhizobiaceae;g__JAFKJW01;s__
GCA_020637695.1	p__Pseudomonadota	f__Rhizobiaceae	74.94	0.3	52	136180	3383761	0.65	0.908	d__Bacteria;p__Pseudomonadota;c__Alphaproteobacteria;o__Rhizobiales;f__Rhizobiaceae;g__JAMLJD01;s__JAMLJD01 sp023953775
GCA_020637715.1	p__Pseudomonadota	f__Rhizobiaceae	60.6	0.09	59	73464	2407478	0.62	0.907	d__Bacteria;p__Pseudomonadota;c__Alphaproteobacteria;o__Rhizobiales;f__Rhizobiaceae;g__RCIO01;s__
GCA_020441665.1	p__Pseudomonadota	f__Rhizobiaceae	93.65	2.16	173	35666	3343299	0.64	0.895	d__Bacteria;p__Pseudomonadota;c__Alphaproteobacteria;o__Rhizobiales;f__Rhizobiaceae;g__Salaquimonas;s__Salaquimonas sp020441665
GCA_020441735.1	p__Pseudomonadota	f__Rhizobiaceae	77.36	1.65	417	10495	3168571	0.6	0.892	d__Bacteria;p__Pseudomonadota;c__Alphaproteobacteria;o__Rhizobiales;f__Rhizobiaceae;g__Salaquimonas;s__Salaquimonas sp020441735
GCA_020637805.1	p__Pseudomonadota	f__Rhizobiaceae	85.34	0	22	294806	3411431	0.59	0.888	d__Bacteria;p__Pseudomonadota;c__Alphaproteobacteria;o__Rhizobiales;f__Rhizobiaceae;g__Salaquimonas;s__Salaquimonas sp020637805
bin.1542	p__Pseudomonadota	f__Rhizobiaceae	71.9	4.74	486	5814	2372014	0.61	0.892	d__Bacteria;p__Pseudomonadota;c__Alphaproteobacteria;o__Rhizobiales;f__Rhizobiaceae;g__Salaquimonas;s__Salaquimonas sp023954255
GCA_020441595.1	p__Pseudomonadota	f__Rhizobiaceae	67.5	6.22	584	7171	3257979	0.62	0.871	d__Bacteria;p__Pseudomonadota;c__Alphaproteobacteria;o__Rhizobiales;f__Rhizobiaceae;g__Zhengella;s__
GCA_020441565.1	p__Pseudomonadota	f__Rhizobiaceae	75.41	1.97	241	20236	2974368	0.64	0.898	d__Bacteria;p__Pseudomonadota;c__Alphaproteobacteria;o__Rhizobiales;f__Rhizobiaceae;g__Zhengella;s__Zhengella sp020637755
GCA_020637775.1	p__Pseudomonadota	f__Rhizobiaceae	85.62	0.11	26	260669	3678059	0.64	0.906	d__Bacteria;p__Pseudomonadota;c__Alphaproteobacteria;o__Rhizobiales;f__Rhizobiaceae;g__Zhengella;s__Zhengella sp020637775
GCA_020441995.1	p__Pseudomonadota	f__Tepidamorphaceae	74.98	1.33	172	27084	3188885	0.62	0.898	d__Bacteria;p__Pseudomonadota;c__Alphaproteobacteria;o__Rhizobiales;f__Tepidamorphaceae;g__JACKJK01;s__JACKJK01 sp020441995
GCA_020637855.1	p__Pseudomonadota	f__Tepidamorphaceae	87.59	0.01	11	595270	2950559	0.61	0.904	d__Bacteria;p__Pseudomonadota;c__Alphaproteobacteria;o__Rhizobiales;f__Tepidamorphaceae;g__JACKJK01;s__JACKJK01 sp020637855
GCA_020637985.1	p__Pseudomonadota	f__Tepidamorphaceae	85.75	0.09	28	323553	3044095	0.66	0.903	d__Bacteria;p__Pseudomonadota;c__Alphaproteobacteria;o__Rhizobiales;f__Tepidamorphaceae;g__JACKJK01;s__JACKJK01 sp020637985
GCA_020637895.1	p__Pseudomonadota	f__Tepidamorphaceae	94.86	0.64	17	507332	3304040	0.62	0.907	d__Bacteria;p__Pseudomonadota;c__Alphaproteobacteria;o__Rhizobiales;f__Tepidamorphaceae;g__JACKJP01;s__JACKJP01 sp020637895
GCA_020441545.1	p__Pseudomonadota	f__Xanthobacteraceae	93.51	0.66	236	24768	3565628	0.66	0.868	d__Bacteria;p__Pseudomonadota;c__Alphaproteobacteria;o__Rhizobiales;f__Xanthobacteraceae;g__62-47;s__62-47 sp020441545
GCA_020441525.1	p__Pseudomonadota	f__Xanthobacteraceae	99.92	1.15	88	61345	3124754	0.61	0.846	d__Bacteria;p__Pseudomonadota;c__Alphaproteobacteria;o__Rhizobiales;f__Xanthobacteraceae;g__Nitrobacter;s__Nitrobacter sp000152905
bin.661	p__Pseudomonadota	f__Xanthobacteraceae	68.02	2.32	507	8669	3592738	0.62	0.85	d__Bacteria;p__Pseudomonadota;c__Alphaproteobacteria;o__Rhizobiales;f__Xanthobacteraceae;g__Rhodoplanes;s__
bin.2165	p__Pseudomonadota	f__Xanthobacteraceae	89.74	1.71	294	17330	3537701	0.65	0.856	d__Bacteria;p__Pseudomonadota;c__Alphaproteobacteria;o__Rhizobiales;f__Xanthobacteraceae;g__Rhodoplanes;s__Rhodoplanes sp016793685
GCA_020441475.1	p__Pseudomonadota	f__Rhodobacteraceae	64.04	1.66	497	7882	2771240	0.66	0.814	d__Bacteria;p__Pseudomonadota;c__Alphaproteobacteria;o__Rhodobacterales;f__Rhodobacteraceae;g__;s__
GCA_020446885.1	p__Pseudomonadota	f__Rhodobacteraceae	72.5	0.82	608	6502	3133307	0.64	0.907	d__Bacteria;p__Pseudomonadota;c__Alphaproteobacteria;o__Rhodobacterales;f__Rhodobacteraceae;g__Albidovulum;s__
bin.930	p__Pseudomonadota	f__Rhodobacteraceae	73.38	2.38	857	4017	3070108	0.66	0.918	d__Bacteria;p__Pseudomonadota;c__Alphaproteobacteria;o__Rhodobacterales;f__Rhodobacteraceae;g__Albidovulum;s__
bin.278	p__Pseudomonadota	f__Rhodobacteraceae	99.89	1.02	59	107198	3469609	0.63	0.903	d__Bacteria;p__Pseudomonadota;c__Alphaproteobacteria;o__Rhodobacterales;f__Rhodobacteraceae;g__Albidovulum;s__Albidovulum sp020446815
GCA_020446905.1	p__Pseudomonadota	f__Rhodobacteraceae	77.72	1.6	218	18157	2903003	0.67	0.912	d__Bacteria;p__Pseudomonadota;c__Alphaproteobacteria;o__Rhodobacterales;f__Rhodobacteraceae;g__Albidovulum;s__Albidovulum sp020446905
GCA_020447005.1	p__Pseudomonadota	f__Rhodobacteraceae	89.23	1.46	196	42009	3503745	0.63	0.901	d__Bacteria;p__Pseudomonadota;c__Alphaproteobacteria;o__Rhodobacterales;f__Rhodobacteraceae;g__Albidovulum;s__Albidovulum sp020447005
GCA_020637635.1	p__Pseudomonadota	f__Rhodobacteraceae	86.64	0.2	21	289594	3146448	0.68	0.908	d__Bacteria;p__Pseudomonadota;c__Alphaproteobacteria;o__Rhodobacterales;f__Rhodobacteraceae;g__Albidovulum;s__Albidovulum sp020637635
GCA_020637675.1	p__Pseudomonadota	f__Rhodobacteraceae	99.64	0.15	5	1072331	3455422	0.68	0.916	d__Bacteria;p__Pseudomonadota;c__Alphaproteobacteria;o__Rhodobacterales;f__Rhodobacteraceae;g__Albidovulum;s__Albidovulum sp020637675
bin.2115	p__Pseudomonadota	f__Rhodobacteraceae	97.96	1.18	124	54936	3484457	0.66	0.919	d__Bacteria;p__Pseudomonadota;c__Alphaproteobacteria;o__Rhodobacterales;f__Rhodobacteraceae;g__Albidovulum;s__Albidovulum sp024236495
GCA_020441395.1	p__Pseudomonadota	f__Rhodobacteraceae	96.27	0.62	69	130415	4065325	0.67	0.898	d__Bacteria;p__Pseudomonadota;c__Alphaproteobacteria;o__Rhodobacterales;f__Rhodobacteraceae;g__Amaricoccus;s__Amaricoccus sp003258405
GCA_020637615.1	p__Pseudomonadota	f__Rhodobacteraceae	77.48	0.26	81	82895	3143026	0.7	0.87	d__Bacteria;p__Pseudomonadota;c__Alphaproteobacteria;o__Rhodobacterales;f__Rhodobacteraceae;g__Amaricoccus;s__Amaricoccus sp020637615
GCA_020441385.1	p__Pseudomonadota	f__Rhodobacteraceae	94.79	2.89	273	21190	3714602	0.67	0.911	d__Bacteria;p__Pseudomonadota;c__Alphaproteobacteria;o__Rhodobacterales;f__Rhodobacteraceae;g__JAGRMG01;s__JAGRMG01 sp020441385
GCA_020441125.1	p__Pseudomonadota	f__Rhodobacteraceae	76.63	1.94	303	18732	3867346	0.66	0.906	d__Bacteria;p__Pseudomonadota;c__Alphaproteobacteria;o__Rhodobacterales;f__Rhodobacteraceae;g__JAGRMT01;s__JAGRMT01 sp020441125
GCA_020441165.1	p__Pseudomonadota	f__Rhodobacteraceae	78.19	4.53	684	9631	3870538	0.68	0.859	d__Bacteria;p__Pseudomonadota;c__Alphaproteobacteria;o__Rhodobacterales;f__Rhodobacteraceae;g__JAGRMU01;s__JAGRMU01 sp020441165
GCA_020425105.1	p__Pseudomonadota	f__Rhodobacteraceae	74.74	1.57	353	10648	2740500	0.65	0.909	d__Bacteria;p__Pseudomonadota;c__Alphaproteobacteria;o__Rhodobacterales;f__Rhodobacteraceae;g__Meridianimarinicoccus;s__Meridianimarinicoccus sp020425105
GCA_020425125.1	p__Pseudomonadota	f__Rhodobacteraceae	100	0.44	109	85344	4018432	0.66	0.893	d__Bacteria;p__Pseudomonadota;c__Alphaproteobacteria;o__Rhodobacterales;f__Rhodobacteraceae;g__Meridianimarinicoccus;s__Meridianimarinicoccus sp020425125
GCA_020441235.1	p__Pseudomonadota	f__Rhodobacteraceae	58.11	3.85	1047	3820	3617691	0.68	0.8	d__Bacteria;p__Pseudomonadota;c__Alphaproteobacteria;o__Rhodobacterales;f__Rhodobacteraceae;g__Muriiphilus;s__
GCA_020441185.1	p__Pseudomonadota	f__Rhodobacteraceae	52.68	2	993	4430	3850414	0.67	0.815	d__Bacteria;p__Pseudomonadota;c__Alphaproteobacteria;o__Rhodobacterales;f__Rhodobacteraceae;g__Muriiphilus;s__
GCA_020441205.1	p__Pseudomonadota	f__Rhodobacteraceae	74.07	1.58	342	15999	3550063	0.68	0.877	d__Bacteria;p__Pseudomonadota;c__Alphaproteobacteria;o__Rhodobacterales;f__Rhodobacteraceae;g__Muriiphilus;s__Muriiphilus sp020441205
GCA_020441225.1	p__Pseudomonadota	f__Rhodobacteraceae	70.34	4.36	694	9463	4648812	0.67	0.868	d__Bacteria;p__Pseudomonadota;c__Alphaproteobacteria;o__Rhodobacterales;f__Rhodobacteraceae;g__Muriiphilus;s__Muriiphilus sp020441225
bin.904	p__Pseudomonadota	f__Rhodobacteraceae	66.57	13.48	2179	1713	3680020	0.65	0.913	d__Bacteria;p__Pseudomonadota;c__Alphaproteobacteria;o__Rhodobacterales;f__Rhodobacteraceae;g__Paracoccus;s__
GCA_020441305.1	p__Pseudomonadota	f__Rhodobacteraceae	70.73	3.22	550	9485	3815784	0.68	0.911	d__Bacteria;p__Pseudomonadota;c__Alphaproteobacteria;o__Rhodobacterales;f__Rhodobacteraceae;g__Pararhodobacter;s__
GCA_020441345.1	p__Pseudomonadota	f__Rhodobacteraceae	64.65	1.65	570	7218	3129042	0.65	0.882	d__Bacteria;p__Pseudomonadota;c__Alphaproteobacteria;o__Rhodobacterales;f__Rhodobacteraceae;g__Pararhodobacter;s__Pararhodobacter sp020441345
GCA_020637515.1	p__Pseudomonadota	f__Rhodobacteraceae	96.5	0.15	2	3290234	3457218	0.68	0.92	d__Bacteria;p__Pseudomonadota;c__Alphaproteobacteria;o__Rhodobacterales;f__Rhodobacteraceae;g__Pararhodobacter;s__Pararhodobacter sp020637515
GCA_020637555.1	p__Pseudomonadota	f__Rhodobacteraceae	100	1.9	13	459159	3639994	0.67	0.915	d__Bacteria;p__Pseudomonadota;c__Alphaproteobacteria;o__Rhodobacterales;f__Rhodobacteraceae;g__Pararhodobacter;s__Pararhodobacter sp020637555
GCA_020637595.1	p__Pseudomonadota	f__Rhodobacteraceae	85.08	0.35	26	250842	3612880	0.67	0.912	d__Bacteria;p__Pseudomonadota;c__Alphaproteobacteria;o__Rhodobacterales;f__Rhodobacteraceae;g__Pararhodobacter;s__Pararhodobacter sp020637595
GCA_020441135.1	p__Pseudomonadota	f__Rhodobacteraceae	66.62	0.74	558	10351	3970452	0.67	0.906	d__Bacteria;p__Pseudomonadota;c__Alphaproteobacteria;o__Rhodobacterales;f__Rhodobacteraceae;g__Seohaeicola;s__Seohaeicola sp020441135
GCA_020441425.1	p__Pseudomonadota	f__Rhodobacteraceae	100	1.82	265	18156	3118866	0.63	0.92	d__Bacteria;p__Pseudomonadota;c__Alphaproteobacteria;o__Rhodobacterales;f__Rhodobacteraceae;g__UBA5972;s__UBA5972 sp019911965
GCA_020425085.1	p__Pseudomonadota	f__Rhodobacteraceae	100	1.27	20	445898	3336071	0.59	0.916	d__Bacteria;p__Pseudomonadota;c__Alphaproteobacteria;o__Rhodobacterales;f__Rhodobacteraceae;g__UBA5972;s__UBA5972 sp020425085
bin.1187	p__Pseudomonadota	f__JACKKN01	81.49	4.19	1250	4359	4678916	0.7	0.902	d__Bacteria;p__Pseudomonadota;c__Alphaproteobacteria;o__Rhodospirillales_A;f__JACKKN01;g__JACKKN01;s__
GCA_024236415.1	p__Pseudomonadota	f__JACKKN01	86.08	2.06	32	314163	4770697	0.7	0.907	d__Bacteria;p__Pseudomonadota;c__Alphaproteobacteria;o__Rhodospirillales_A;f__JACKKN01;g__JACKKN01;s__JACKKN01 sp024236415
GCA_020446745.1	p__Pseudomonadota	f__JACKKN01	76.06	3.11	526	10813	3844693	0.69	0.91	d__Bacteria;p__Pseudomonadota;c__Alphaproteobacteria;o__Rhodospirillales_A;f__JACKKN01;g__JAGREA01;s__JAGREA01 sp020446745
bin.30	p__Pseudomonadota	f__UXAT02	96.17	1.45	103	63790	4528595	0.61	0.861	d__Bacteria;p__Pseudomonadota;c__Alphaproteobacteria;o__Rhodospirillales_A;f__UXAT02;g__;s__
GCA_024236475.1	p__Pseudomonadota	f__UXAT02	62.34	3.29	51	85987	2545005	0.57	0.876	d__Bacteria;p__Pseudomonadota;c__Alphaproteobacteria;o__Rhodospirillales_A;f__UXAT02;g__Defluviicoccus_A;s__
bin.552	p__Pseudomonadota	f__UXAT02	99.24	0.18	54	140402	3432875	0.65	0.897	d__Bacteria;p__Pseudomonadota;c__Alphaproteobacteria;o__Rhodospirillales_A;f__UXAT02;g__Defluviicoccus_A;s__Defluviicoccus_A seviourii
GCA_020446775.1	p__Pseudomonadota	f__Rhodospirillaceae	66.63	0.86	556	7432	3235995	0.6	0.913	d__Bacteria;p__Pseudomonadota;c__Alphaproteobacteria;o__Rhodospirillales;f__Rhodospirillaceae;g__VGEM01;s__VGEM01 sp020446775
GCA_023898705.1	p__Pseudomonadota	f__1604HC	88	0.01	1	558489	558489	0.33	0.891	d__Bacteria;p__Pseudomonadota;c__Alphaproteobacteria;o__Rickettsiales_A;f__1604HC;g__G023898705;s__G023898705 sp023898705
bin.459	p__Pseudomonadota	f__	93.72	0.88	412	7704	2306383	0.47	0.903	d__Bacteria;p__Pseudomonadota;c__Alphaproteobacteria;o__Rickettsiales;f__;g__;s__
GCA_024236395.1	p__Pseudomonadota	f__JACKKO01	77.08	0.01	7	734420	1386621	0.51	0.929	d__Bacteria;p__Pseudomonadota;c__Alphaproteobacteria;o__Rickettsiales;f__JACKKO01;g__JACKKO01;s__JACKKO01 sp024236395
GCA_024236375.1	p__Pseudomonadota	f__Rickettsiaceae	87.97	0.66	8	216357	1116940	0.32	0.89	d__Bacteria;p__Pseudomonadota;c__Alphaproteobacteria;o__Rickettsiales;f__Rickettsiaceae;g__GCA-2402195;s__GCA-2402195 sp024236375
GCA_024236315.1	p__Pseudomonadota	f__Rickettsiaceae	87.5	0.11	20	119618	1368450	0.34	0.884	d__Bacteria;p__Pseudomonadota;c__Alphaproteobacteria;o__Rickettsiales;f__Rickettsiaceae;g__Megaira;s__Megaira sp903828265
GCA_020446675.1	p__Pseudomonadota	f__Emcibacteraceae	95.69	0.51	170	65048	3160088	0.44	0.915	d__Bacteria;p__Pseudomonadota;c__Alphaproteobacteria;o__Sphingomonadales;f__Emcibacteraceae;g__Pseudemcibacter;s__Pseudemcibacter sp020446675
GCA_024236295.1	p__Pseudomonadota	f__Emcibacteraceae	72.54	0.56	17	210907	2478943	0.43	0.923	d__Bacteria;p__Pseudomonadota;c__Alphaproteobacteria;o__Sphingomonadales;f__Emcibacteraceae;g__Pseudemcibacter;s__Pseudemcibacter sp024236295
bin.852	p__Pseudomonadota	f__Sphingomonadaceae	79.88	1.6	401	8633	2878387	0.67	0.927	d__Bacteria;p__Pseudomonadota;c__Alphaproteobacteria;o__Sphingomonadales;f__Sphingomonadaceae;g__Alteraurantiacibacter;s__Alteraurantiacibacter sp020446625
bin.1244	p__Pseudomonadota	f__Sphingomonadaceae	91.56	1.53	186	17118	2342311	0.63	0.927	d__Bacteria;p__Pseudomonadota;c__Alphaproteobacteria;o__Sphingomonadales;f__Sphingomonadaceae;g__JACKKV01;s__JACKKV01 sp024236235
GCA_020446665.1	p__Pseudomonadota	f__Sphingomonadaceae	77.49	4.2	448	6624	2365420	0.61	0.919	d__Bacteria;p__Pseudomonadota;c__Alphaproteobacteria;o__Sphingomonadales;f__Sphingomonadaceae;g__JACXVD01;s__JACXVD01 sp020446665
GCA_024236195.1	p__Pseudomonadota	f__Sphingomonadaceae	79.4	1.01	10	601546	2684421	0.61	0.913	d__Bacteria;p__Pseudomonadota;c__Alphaproteobacteria;o__Sphingomonadales;f__Sphingomonadaceae;g__JACXVD01;s__JACXVD01 sp024236195
GCA_020446465.1	p__Pseudomonadota	f__Sphingomonadaceae	67.73	1.28	549	6757	2558412	0.59	0.909	d__Bacteria;p__Pseudomonadota;c__Alphaproteobacteria;o__Sphingomonadales;f__Sphingomonadaceae;g__JAGREQ01;s__JAGREQ01 sp020446465
GCA_020446545.1	p__Pseudomonadota	f__Sphingomonadaceae	65	9.83	791	8444	4671705	0.63	0.916	d__Bacteria;p__Pseudomonadota;c__Alphaproteobacteria;o__Sphingomonadales;f__Sphingomonadaceae;g__Novosphingobium;s__
bin.2084	p__Pseudomonadota	f__Sphingomonadaceae	57.22	9.47	957	2001	1865186	0.66	0.935	d__Bacteria;p__Pseudomonadota;c__Alphaproteobacteria;o__Sphingomonadales;f__Sphingomonadaceae;g__Novosphingobium;s__
GCA_020446505.1	p__Pseudomonadota	f__Sphingomonadaceae	94.22	2.68	178	27352	3180832	0.63	0.92	d__Bacteria;p__Pseudomonadota;c__Alphaproteobacteria;o__Sphingomonadales;f__Sphingomonadaceae;g__Novosphingobium;s__Novosphingobium sp020446505
GCA_020446575.1	p__Pseudomonadota	f__Sphingomonadaceae	57.64	1.34	436	8822	2806495	0.63	0.918	d__Bacteria;p__Pseudomonadota;c__Alphaproteobacteria;o__Sphingomonadales;f__Sphingomonadaceae;g__Novosphingobium;s__Novosphingobium sp020446575
GCA_020446595.1	p__Pseudomonadota	f__Sphingomonadaceae	63.59	0.44	386	9442	3085955	0.63	0.901	d__Bacteria;p__Pseudomonadota;c__Alphaproteobacteria;o__Sphingomonadales;f__Sphingomonadaceae;g__Novosphingobium;s__Novosphingobium sp020446595
GCA_024236175.1	p__Pseudomonadota	f__Sphingomonadaceae	95	1.52	7	895673	4170131	0.64	0.912	d__Bacteria;p__Pseudomonadota;c__Alphaproteobacteria;o__Sphingomonadales;f__Sphingomonadaceae;g__Novosphingobium;s__Novosphingobium sp024236175
bin.851	p__Pseudomonadota	f__Sphingomonadaceae	99.95	0.73	77	74214	2967184	0.65	0.92	d__Bacteria;p__Pseudomonadota;c__Alphaproteobacteria;o__Sphingomonadales;f__Sphingomonadaceae;g__Novosphingobium;s__Novosphingobium sp024236215
GCA_024236155.1	p__Pseudomonadota	f__Sphingomonadaceae	88	0.27	12	448323	2980642	0.62	0.918	d__Bacteria;p__Pseudomonadota;c__Alphaproteobacteria;o__Sphingomonadales;f__Sphingomonadaceae;g__Parerythrobacter;s__Parerythrobacter sp024236155
GCA_020446425.1	p__Pseudomonadota	f__Sphingomonadaceae	99.92	1.75	36	166641	2728242	0.6	0.921	d__Bacteria;p__Pseudomonadota;c__Alphaproteobacteria;o__Sphingomonadales;f__Sphingomonadaceae;g__Sphingobium;s__Sphingobium sp020446425
GCA_024236095.1	p__Pseudomonadota	f__UBA6156	90.25	0	15	342702	1287434	0.6	0.893	d__Bacteria;p__Pseudomonadota;c__Alphaproteobacteria;o__UBA1280;f__UBA6156;g__JACKLD01;s__JACKLD01 sp024236095
GCA_024236035.1	p__Pseudomonadota	f__UBA6184	68.09	0	7	158900	666041	0.38	0.904	d__Bacteria;p__Pseudomonadota;c__Alphaproteobacteria;o__UBA6184;f__UBA6184;g__UBA6184;s__UBA6184 sp024236035
GCA_022646525.1	p__Pseudomonadota	f__UBA5542	76.39	1.07	1	1017199	1017199	0.43	0.798	d__Bacteria;p__Pseudomonadota;c__Alphaproteobacteria;o__UBA7879;f__UBA5542;g__UBA5542;s__UBA5542 sp022646525
GCA_024235875.1	p__Pseudomonadota	f__Burkholderiaceae_A	60.74	0.39	25	261321	3328558	0.67	0.927	d__Bacteria;p__Pseudomonadota;c__Gammaproteobacteria;o__Burkholderiales;f__Burkholderiaceae_A;g__JACKLP01;s__JACKLP01 sp024235875
bin.1936	p__Pseudomonadota	f__Burkholderiaceae_B	86.6	3.62	570	9572	3756943	0.7	0.913	d__Bacteria;p__Pseudomonadota;c__Gammaproteobacteria;o__Burkholderiales;f__Burkholderiaceae_B;g__CAIKUF01;s__CAIKUF01 sp014879745
GCA_020446405.1	p__Pseudomonadota	f__Burkholderiaceae_B	83.47	5.25	852	5264	3741751	0.68	0.912	d__Bacteria;p__Pseudomonadota;c__Gammaproteobacteria;o__Burkholderiales;f__Burkholderiaceae_B;g__CAIKUF01;s__CAIKUF01 sp023954175
GCA_024235935.1	p__Pseudomonadota	f__Burkholderiaceae_B	68.24	0.83	31	230233	3645254	0.66	0.91	d__Bacteria;p__Pseudomonadota;c__Gammaproteobacteria;o__Burkholderiales;f__Burkholderiaceae_B;g__CAISIP01;s__CAISIP01 sp024235935
GCA_024236015.1	p__Pseudomonadota	f__Burkholderiaceae_B	95.03	2.31	27	432630	5317171	0.68	0.918	d__Bacteria;p__Pseudomonadota;c__Gammaproteobacteria;o__Burkholderiales;f__Burkholderiaceae_B;g__CAISIP01;s__CAISIP01 sp024236015
GCA_020446125.1	p__Pseudomonadota	f__Burkholderiaceae_B	53.36	0.77	664	3651	2200108	0.65	0.873	d__Bacteria;p__Pseudomonadota;c__Gammaproteobacteria;o__Burkholderiales;f__Burkholderiaceae_B;g__Giesbergeria;s__
bin.457	p__Pseudomonadota	f__Burkholderiaceae_B	99.78	0.31	188	30164	3334593	0.66	0.912	d__Bacteria;p__Pseudomonadota;c__Gammaproteobacteria;o__Burkholderiales;f__Burkholderiaceae_B;g__Giesbergeria;s__Giesbergeria sp010020825
GCA_020446085.1	p__Pseudomonadota	f__Burkholderiaceae_B	69.82	3.37	479	7145	2565836	0.65	0.892	d__Bacteria;p__Pseudomonadota;c__Gammaproteobacteria;o__Burkholderiales;f__Burkholderiaceae_B;g__Giesbergeria;s__Giesbergeria sp023954035
GCA_020446385.1	p__Pseudomonadota	f__Burkholderiaceae_B	60.93	0.39	655	5354	2882052	0.65	0.911	d__Bacteria;p__Pseudomonadota;c__Gammaproteobacteria;o__Burkholderiales;f__Burkholderiaceae_B;g__Hydrogenophaga;s__
GCA_024235995.1	p__Pseudomonadota	f__Burkholderiaceae_B	100	0.1	2	3698317	3853663	0.69	0.917	d__Bacteria;p__Pseudomonadota;c__Gammaproteobacteria;o__Burkholderiales;f__Burkholderiaceae_B;g__Ottowia;s__Ottowia sp018240925
bin.514	p__Pseudomonadota	f__Burkholderiaceae_B	88.37	0.99	251	20329	2928970	0.7	0.906	d__Bacteria;p__Pseudomonadota;c__Gammaproteobacteria;o__Burkholderiales;f__Burkholderiaceae_B;g__Ottowia;s__Ottowia sp020848515
GCA_024235955.1	p__Pseudomonadota	f__Burkholderiaceae_B	91.8	0.13	7	879553	3726765	0.69	0.89	d__Bacteria;p__Pseudomonadota;c__Gammaproteobacteria;o__Burkholderiales;f__Burkholderiaceae_B;g__Ottowia;s__Ottowia sp024235955
bin.876	p__Pseudomonadota	f__Burkholderiaceae_B	62.19	1.69	1164	2460	2631716	0.62	0.925	d__Bacteria;p__Pseudomonadota;c__Gammaproteobacteria;o__Burkholderiales;f__Burkholderiaceae_B;g__Rhodoferax_C;s__
bin.2022	p__Pseudomonadota	f__Burkholderiaceae_B	82.67	4.88	348	14655	3961300	0.7	0.924	d__Bacteria;p__Pseudomonadota;c__Gammaproteobacteria;o__Burkholderiales;f__Burkholderiaceae_B;g__Rubrivivax_A;s__
bin.1843	p__Pseudomonadota	f__Burkholderiaceae_B	82.22	2.96	590	15819	6233607	0.72	0.91	d__Bacteria;p__Pseudomonadota;c__Gammaproteobacteria;o__Burkholderiales;f__Burkholderiaceae_B;g__Rubrivivax;s__
bin.199	p__Pseudomonadota	f__Burkholderiaceae_B	90.26	0.47	212	24601	3602350	0.73	0.898	d__Bacteria;p__Pseudomonadota;c__Gammaproteobacteria;o__Burkholderiales;f__Burkholderiaceae_B;g__Rubrivivax;s__Rubrivivax sp011525985
GCA_024235855.1	p__Pseudomonadota	f__Burkholderiaceae_B	85.82	0.04	24	343811	4053352	0.71	0.934	d__Bacteria;p__Pseudomonadota;c__Gammaproteobacteria;o__Burkholderiales;f__Burkholderiaceae_B;g__Rubrivivax;s__Rubrivivax sp024235855
GCA_024235915.1	p__Pseudomonadota	f__Burkholderiaceae_B	85.9	5.24	39	395051	4770200	0.7	0.922	d__Bacteria;p__Pseudomonadota;c__Gammaproteobacteria;o__Burkholderiales;f__Burkholderiaceae_B;g__Rubrivivax;s__Rubrivivax sp024235915
bin.1947	p__Pseudomonadota	f__Casimicrobiaceae	81.06	2.04	716	6764	4018154	0.69	0.915	d__Bacteria;p__Pseudomonadota;c__Gammaproteobacteria;o__Burkholderiales;f__Casimicrobiaceae;g__VBCG01;s__
bin.1672	p__Pseudomonadota	f__Casimicrobiaceae	81.15	3.05	552	8031	3255598	0.71	0.91	d__Bacteria;p__Pseudomonadota;c__Gammaproteobacteria;o__Burkholderiales;f__Casimicrobiaceae;g__VBCG01;s__VBCG01 sp020847675
GCA_024235815.1	p__Pseudomonadota	f__Nitrosomonadaceae	65.29	5.33	107	48395	2805369	0.45	0.854	d__Bacteria;p__Pseudomonadota;c__Gammaproteobacteria;o__Burkholderiales;f__Nitrosomonadaceae;g__Nitrosomonas;s__
GCA_020446045.1	p__Pseudomonadota	f__Nitrosomonadaceae	97.45	1.05	242	23919	3572857	0.45	0.88	d__Bacteria;p__Pseudomonadota;c__Gammaproteobacteria;o__Burkholderiales;f__Nitrosomonadaceae;g__Nitrosomonas;s__Nitrosomonas sp020446045
bin.132	p__Pseudomonadota	f__Nitrosomonadaceae	94.99	0.37	191	24042	2868672	0.49	0.866	d__Bacteria;p__Pseudomonadota;c__Gammaproteobacteria;o__Burkholderiales;f__Nitrosomonadaceae;g__Nitrosomonas;s__Nitrosomonas sp024235735
GCA_024235755.1	p__Pseudomonadota	f__Nitrosomonadaceae	93.25	0.51	31	141305	2933692	0.46	0.873	d__Bacteria;p__Pseudomonadota;c__Gammaproteobacteria;o__Burkholderiales;f__Nitrosomonadaceae;g__Nitrosomonas;s__Nitrosomonas sp024235755
GCA_024235795.1	p__Pseudomonadota	f__Nitrosomonadaceae	99.98	0.31	4	1025236	3965125	0.45	0.865	d__Bacteria;p__Pseudomonadota;c__Gammaproteobacteria;o__Burkholderiales;f__Nitrosomonadaceae;g__Nitrosomonas;s__Nitrosomonas sp024235795
bin.1034	p__Pseudomonadota	f__Rhodocyclaceae	48.63	11.48	2058	1857	3613113	0.67	0.901	d__Bacteria;p__Pseudomonadota;c__Gammaproteobacteria;o__Burkholderiales;f__Rhodocyclaceae;g__;s__
GCA_024235695.1	p__Pseudomonadota	f__Rhodocyclaceae	83.67	0.06	32	167875	3834642	0.65	0.893	d__Bacteria;p__Pseudomonadota;c__Gammaproteobacteria;o__Burkholderiales;f__Rhodocyclaceae;g__Accumulibacter;s__Accumulibacter sp014879755
GCA_024235715.1	p__Pseudomonadota	f__Rhodocyclaceae	90.69	0.33	25	370270	4143708	0.64	0.896	d__Bacteria;p__Pseudomonadota;c__Gammaproteobacteria;o__Burkholderiales;f__Rhodocyclaceae;g__Accumulibacter;s__Accumulibacter sp024235715
bin.561	p__Pseudomonadota	f__Rhodocyclaceae	59.52	0.06	320	6757	1837598	0.65	0.921	d__Bacteria;p__Pseudomonadota;c__Gammaproteobacteria;o__Burkholderiales;f__Rhodocyclaceae;g__AWTP1-18;s__
bin.1925	p__Pseudomonadota	f__Rhodocyclaceae	85.47	0.12	99	65319	3202483	0.65	0.921	d__Bacteria;p__Pseudomonadota;c__Gammaproteobacteria;o__Burkholderiales;f__Rhodocyclaceae;g__Azonexus;s__Azonexus sp009469585
bin.678	p__Pseudomonadota	f__Rhodocyclaceae	76.15	0.37	262	16116	2786507	0.64	0.917	d__Bacteria;p__Pseudomonadota;c__Gammaproteobacteria;o__Burkholderiales;f__Rhodocyclaceae;g__Azospira_A;s__
GCA_024235655.1	p__Pseudomonadota	f__Rhodocyclaceae	66.9	0.02	9	343706	2325219	0.59	0.933	d__Bacteria;p__Pseudomonadota;c__Gammaproteobacteria;o__Burkholderiales;f__Rhodocyclaceae;g__Azospira_A;s__Azospira_A sp024235655
GCA_024235475.1	p__Pseudomonadota	f__Rhodocyclaceae	100	1.74	17	1314624	4819510	0.64	0.906	d__Bacteria;p__Pseudomonadota;c__Gammaproteobacteria;o__Burkholderiales;f__Rhodocyclaceae;g__Cognatazoarcus;s__Cognatazoarcus halotolerans
GCA_020445665.1	p__Pseudomonadota	f__Rhodocyclaceae	93.65	2.62	341	33675	4794045	0.68	0.914	d__Bacteria;p__Pseudomonadota;c__Gammaproteobacteria;o__Burkholderiales;f__Rhodocyclaceae;g__Cognatazoarcus;s__Cognatazoarcus sp020445665
GCA_020445745.1	p__Pseudomonadota	f__Rhodocyclaceae	100	2.1	217	51941	4880605	0.68	0.897	d__Bacteria;p__Pseudomonadota;c__Gammaproteobacteria;o__Burkholderiales;f__Rhodocyclaceae;g__Cognatazoarcus;s__Cognatazoarcus sp020445745
GCA_020445765.1	p__Pseudomonadota	f__Rhodocyclaceae	93.87	0.29	210	39123	4843490	0.67	0.898	d__Bacteria;p__Pseudomonadota;c__Gammaproteobacteria;o__Burkholderiales;f__Rhodocyclaceae;g__Cognatazoarcus;s__Cognatazoarcus sp020445765
GCA_020445785.1	p__Pseudomonadota	f__Rhodocyclaceae	89.09	1.94	231	32479	4583564	0.67	0.901	d__Bacteria;p__Pseudomonadota;c__Gammaproteobacteria;o__Burkholderiales;f__Rhodocyclaceae;g__Cognatazoarcus;s__Cognatazoarcus sp020445785
GCA_020445805.1	p__Pseudomonadota	f__Rhodocyclaceae	80.91	3.95	771	14600	4781142	0.68	0.91	d__Bacteria;p__Pseudomonadota;c__Gammaproteobacteria;o__Burkholderiales;f__Rhodocyclaceae;g__Cognatazoarcus;s__Cognatazoarcus sp020445805
bin.1499	p__Pseudomonadota	f__Rhodocyclaceae	92.07	0.59	269	28857	4238290	0.65	0.891	d__Bacteria;p__Pseudomonadota;c__Gammaproteobacteria;o__Burkholderiales;f__Rhodocyclaceae;g__Cognatazoarcus;s__Cognatazoarcus sp024235595
GCA_024235635.1	p__Pseudomonadota	f__Rhodocyclaceae	88.94	0.32	9	1220361	4576511	0.66	0.905	d__Bacteria;p__Pseudomonadota;c__Gammaproteobacteria;o__Burkholderiales;f__Rhodocyclaceae;g__Cognatazoarcus;s__Cognatazoarcus sp024235635
bin.402	p__Pseudomonadota	f__Rhodocyclaceae	90.3	0.61	176	35338	2813193	0.65	0.921	d__Bacteria;p__Pseudomonadota;c__Gammaproteobacteria;o__Burkholderiales;f__Rhodocyclaceae;g__Desulfobacillus;s__Desulfobacillus sp002840845
GCA_020445945.1	p__Pseudomonadota	f__Rhodocyclaceae	86.84	0.34	114	41191	3115112	0.67	0.916	d__Bacteria;p__Pseudomonadota;c__Gammaproteobacteria;o__Burkholderiales;f__Rhodocyclaceae;g__Nitrogeniibacter;s__Nitrogeniibacter sp020445945
GCA_020446005.1	p__Pseudomonadota	f__Rhodocyclaceae	86.48	5.32	329	10703	2528376	0.66	0.917	d__Bacteria;p__Pseudomonadota;c__Gammaproteobacteria;o__Burkholderiales;f__Rhodocyclaceae;g__Nitrogeniibacter;s__Nitrogeniibacter sp020446005
bin.137	p__Pseudomonadota	f__Rhodocyclaceae	91.49	1.14	138	61388	3881554	0.64	0.912	d__Bacteria;p__Pseudomonadota;c__Gammaproteobacteria;o__Burkholderiales;f__Rhodocyclaceae;g__Nitrogeniibacter;s__Nitrogeniibacter sp024235675
bin.1761	p__Pseudomonadota	f__Rhodocyclaceae	99.58	3.54	347	21164	4099154	0.69	0.902	d__Bacteria;p__Pseudomonadota;c__Gammaproteobacteria;o__Burkholderiales;f__Rhodocyclaceae;g__Thauera;s__Thauera aminoaromatica
GCA_024235615.1	p__Pseudomonadota	f__Rhodocyclaceae	99.97	0.78	14	748775	4012043	0.69	0.893	d__Bacteria;p__Pseudomonadota;c__Gammaproteobacteria;o__Burkholderiales;f__Rhodocyclaceae;g__Thauera;s__Thauera sp003963015
bin.407	p__Pseudomonadota	f__SCOH01	81.06	4.29	898	4464	3171971	0.57	0.902	d__Bacteria;p__Pseudomonadota;c__Gammaproteobacteria;o__Burkholderiales;f__SCOH01;g__;s__
bin.502	p__Pseudomonadota	f__Thiobacillaceae	61.14	23.97	692	5648	3413837	0.66	0.92	d__Bacteria;p__Pseudomonadota;c__Gammaproteobacteria;o__Burkholderiales;f__Thiobacillaceae;g__PFJX01;s__
bin.461	p__Pseudomonadota	f__Thiobacillaceae	91.83	0.29	391	20404	4018480	0.66	0.918	d__Bacteria;p__Pseudomonadota;c__Gammaproteobacteria;o__Burkholderiales;f__Thiobacillaceae;g__PFJX01;s__
bin.385	p__Pseudomonadota	f__Thiobacillaceae	62.67	4.67	467	6125	2321102	0.68	0.931	d__Bacteria;p__Pseudomonadota;c__Gammaproteobacteria;o__Burkholderiales;f__Thiobacillaceae;g__PFJX01;s__
bin.2093	p__Pseudomonadota	f__Thiobacillaceae	92.85	1.43	234	49754	3893396	0.64	0.915	d__Bacteria;p__Pseudomonadota;c__Gammaproteobacteria;o__Burkholderiales;f__Thiobacillaceae;g__PFJX01;s__
bin.1965	p__Pseudomonadota	f__Thiobacillaceae	93.54	2.15	193	34434	4054668	0.6	0.911	d__Bacteria;p__Pseudomonadota;c__Gammaproteobacteria;o__Burkholderiales;f__Thiobacillaceae;g__PFJX01;s__
bin.1680	p__Pseudomonadota	f__Thiobacillaceae	55.15	3.07	888	3305	2741668	0.64	0.911	d__Bacteria;p__Pseudomonadota;c__Gammaproteobacteria;o__Burkholderiales;f__Thiobacillaceae;g__PFJX01;s__
GCA_024235835.1	p__Pseudomonadota	f__Thiobacillaceae	98.46	0.04	5	1196634	3396780	0.64	0.915	d__Bacteria;p__Pseudomonadota;c__Gammaproteobacteria;o__Burkholderiales;f__Thiobacillaceae;g__PFJX01;s__PFJX01 sp024235835
bin.980	p__Pseudomonadota	f__Chromatiaceae	95.57	1.75	598	10235	4833104	0.6	0.88	d__Bacteria;p__Pseudomonadota;c__Gammaproteobacteria;o__Chromatiales;f__Chromatiaceae;g__;s__
bin.2105	p__Pseudomonadota	f__Chromatiaceae	98.47	1.88	447	10377	3189028	0.61	0.884	d__Bacteria;p__Pseudomonadota;c__Gammaproteobacteria;o__Chromatiales;f__Chromatiaceae;g__M0108;s__
bin.704	p__Pseudomonadota	f__Sedimenticolaceae	78.94	5.59	286	15524	3761406	0.68	0.896	d__Bacteria;p__Pseudomonadota;c__Gammaproteobacteria;o__Chromatiales;f__Sedimenticolaceae;g__41T-STBD-0c-01a;s__
bin.1589	p__Pseudomonadota	f__Sedimenticolaceae	95.24	1.72	105	119864	4044542	0.64	0.905	d__Bacteria;p__Pseudomonadota;c__Gammaproteobacteria;o__Chromatiales;f__Sedimenticolaceae;g__41T-STBD-0c-01a;s__
bin.754	p__Pseudomonadota	f__Sedimenticolaceae	82.56	8.83	185	31571	3916679	0.63	0.903	d__Bacteria;p__Pseudomonadota;c__Gammaproteobacteria;o__Chromatiales;f__Sedimenticolaceae;g__41T-STBD-0c-01a;s__41T-STBD-0c-01a sp020445165
bin.1113	p__Pseudomonadota	f__Sedimenticolaceae	94.21	2.35	309	18144	4287582	0.63	0.89	d__Bacteria;p__Pseudomonadota;c__Gammaproteobacteria;o__Chromatiales;f__Sedimenticolaceae;g__41T-STBD-0c-01a;s__41T-STBD-0c-01a sp020445205
bin.1383	p__Pseudomonadota	f__Sedimenticolaceae	99.5	2.76	316	62796	3947322	0.63	0.906	d__Bacteria;p__Pseudomonadota;c__Gammaproteobacteria;o__Chromatiales;f__Sedimenticolaceae;g__41T-STBD-0c-01a;s__41T-STBD-0c-01a sp020445245
bin.1608	p__Pseudomonadota	f__Sedimenticolaceae	94.53	3.02	65	101854	3662855	0.65	0.896	d__Bacteria;p__Pseudomonadota;c__Gammaproteobacteria;o__Chromatiales;f__Sedimenticolaceae;g__41T-STBD-0c-01a;s__41T-STBD-0c-01a sp020445255
GCA_020445315.1	p__Pseudomonadota	f__Sedimenticolaceae	80.04	2.1	552	10327	3758382	0.64	0.899	d__Bacteria;p__Pseudomonadota;c__Gammaproteobacteria;o__Chromatiales;f__Sedimenticolaceae;g__41T-STBD-0c-01a;s__41T-STBD-0c-01a sp020445315
GCA_024235395.1	p__Pseudomonadota	f__Sedimenticolaceae	95.3	1.31	5	1169938	4821974	0.64	0.895	d__Bacteria;p__Pseudomonadota;c__Gammaproteobacteria;o__Chromatiales;f__Sedimenticolaceae;g__41T-STBD-0c-01a;s__41T-STBD-0c-01a sp024235395
bin.736	p__Pseudomonadota	f__Sedimenticolaceae	85.71	1.27	291	21241	3588422	0.62	0.911	d__Bacteria;p__Pseudomonadota;c__Gammaproteobacteria;o__Chromatiales;f__Sedimenticolaceae;g__41T-STBD-0c-01a;s__41T-STBD-0c-01a sp024235415
bin.2221	p__Pseudomonadota	f__Sedimenticolaceae	100	0.73	82	91200	3834274	0.56	0.895	d__Bacteria;p__Pseudomonadota;c__Gammaproteobacteria;o__Chromatiales;f__Sedimenticolaceae;g__HKST-UBA178;s__
bin.751	p__Pseudomonadota	f__Sedimenticolaceae	84.75	0.46	71	92079	3602518	0.61	0.899	d__Bacteria;p__Pseudomonadota;c__Gammaproteobacteria;o__Chromatiales;f__Sedimenticolaceae;g__HKST-UBA178;s__HKST-UBA178 sp020445335
bin.1121	p__Pseudomonadota	f__Sedimenticolaceae	93.62	1	179	32765	4000852	0.57	0.866	d__Bacteria;p__Pseudomonadota;c__Gammaproteobacteria;o__Chromatiales;f__Sedimenticolaceae;g__HKST-UBA178;s__HKST-UBA178 sp020445405
GCA_020445415.1	p__Pseudomonadota	f__Sedimenticolaceae	96.83	3.13	185	35972	3793506	0.56	0.893	d__Bacteria;p__Pseudomonadota;c__Gammaproteobacteria;o__Chromatiales;f__Sedimenticolaceae;g__HKST-UBA178;s__HKST-UBA178 sp020445415
bin.2450	p__Pseudomonadota	f__Sedimenticolaceae	98.96	0.68	166	53587	4231577	0.54	0.882	d__Bacteria;p__Pseudomonadota;c__Gammaproteobacteria;o__Chromatiales;f__Sedimenticolaceae;g__HKST-UBA178;s__HKST-UBA178 sp024235175
GCA_024235215.1	p__Pseudomonadota	f__Sedimenticolaceae	91.45	1.29	10	408913	4041264	0.57	0.879	d__Bacteria;p__Pseudomonadota;c__Gammaproteobacteria;o__Chromatiales;f__Sedimenticolaceae;g__HKST-UBA178;s__HKST-UBA178 sp024235215
bin.2271	p__Pseudomonadota	f__Sedimenticolaceae	100	0.41	80	90227	4378166	0.56	0.882	d__Bacteria;p__Pseudomonadota;c__Gammaproteobacteria;o__Chromatiales;f__Sedimenticolaceae;g__HKST-UBA178;s__HKST-UBA178 sp024235255
bin.203	p__Pseudomonadota	f__Competibacteraceae	98.92	2.24	234	46339	6534767	0.55	0.896	d__Bacteria;p__Pseudomonadota;c__Gammaproteobacteria;o__Competibacterales;f__Competibacteraceae;g__;s__
bin.2028	p__Pseudomonadota	f__Competibacteraceae	83.74	1.43	289	14048	2909408	0.59	0.875	d__Bacteria;p__Pseudomonadota;c__Gammaproteobacteria;o__Competibacterales;f__Competibacteraceae;g__Competibacter_A;s__
GCA_020445125.1	p__Pseudomonadota	f__Competibacteraceae	78.79	5.36	1044	7588	4333115	0.61	0.876	d__Bacteria;p__Pseudomonadota;c__Gammaproteobacteria;o__Competibacterales;f__Competibacteraceae;g__Competibacter;s__
bin.1839	p__Pseudomonadota	f__Competibacteraceae	93.21	1.83	330	20599	4055882	0.61	0.875	d__Bacteria;p__Pseudomonadota;c__Gammaproteobacteria;o__Competibacterales;f__Competibacteraceae;g__Competibacter;s__Competibacter phosphatis
GCA_020445045.1	p__Pseudomonadota	f__Competibacteraceae	83.69	1.85	435	13487	4045086	0.61	0.859	d__Bacteria;p__Pseudomonadota;c__Gammaproteobacteria;o__Competibacterales;f__Competibacteraceae;g__Competibacter;s__Competibacter sp020445045
bin.2119	p__Pseudomonadota	f__Competibacteraceae	91.67	1.43	434	12588	4194600	0.58	0.891	d__Bacteria;p__Pseudomonadota;c__Gammaproteobacteria;o__Competibacterales;f__Competibacteraceae;g__JACKMZ01;s__JACKMZ01 sp024235135
bin.670	p__Pseudomonadota	f__Competibacteraceae	77.13	2.03	522	8104	3482406	0.7	0.885	d__Bacteria;p__Pseudomonadota;c__Gammaproteobacteria;o__Competibacterales;f__Competibacteraceae;g__Plasticicumulans;s__Plasticicumulans sp003962905
bin.338	p__Pseudomonadota	f__Competibacteraceae	87.31	2.67	684	6497	3703910	0.56	0.899	d__Bacteria;p__Pseudomonadota;c__Gammaproteobacteria;o__Competibacterales;f__Competibacteraceae;g__UBA2383;s__
GCA_020444905.1	p__Pseudomonadota	f__Competibacteraceae	93.92	1.91	538	16055	4012278	0.57	0.908	d__Bacteria;p__Pseudomonadota;c__Gammaproteobacteria;o__Competibacterales;f__Competibacteraceae;g__UBA2383;s__UBA2383 sp020444905
GCA_020444985.1	p__Pseudomonadota	f__Competibacteraceae	58.66	1.65	660	5041	2597883	0.57	0.915	d__Bacteria;p__Pseudomonadota;c__Gammaproteobacteria;o__Competibacterales;f__Competibacteraceae;g__UBA2383;s__UBA2383 sp020444985
GCA_020445005.1	p__Pseudomonadota	f__Competibacteraceae	75.62	1.67	855	5468	3881250	0.57	0.899	d__Bacteria;p__Pseudomonadota;c__Gammaproteobacteria;o__Competibacterales;f__Competibacteraceae;g__UBA2383;s__UBA2383 sp020445005
GCA_020445025.1	p__Pseudomonadota	f__Competibacteraceae	93.36	2.01	349	21206	4257721	0.55	0.866	d__Bacteria;p__Pseudomonadota;c__Gammaproteobacteria;o__Competibacterales;f__Competibacteraceae;g__UBA2383;s__UBA2383 sp024234995
GCA_024235035.1	p__Pseudomonadota	f__Competibacteraceae	72.27	0.11	34	210660	2651080	0.56	0.904	d__Bacteria;p__Pseudomonadota;c__Gammaproteobacteria;o__Competibacterales;f__Competibacteraceae;g__UBA2383;s__UBA2383 sp024235035
bin.2272	p__Pseudomonadota	f__Competibacteraceae	98.91	1.37	153	44989	4184486	0.57	0.902	d__Bacteria;p__Pseudomonadota;c__Gammaproteobacteria;o__Competibacterales;f__Competibacteraceae;g__UBA2383;s__UBA2383 sp024235095
GCA_020444885.1	p__Pseudomonadota	f__Coxiellaceae	64.93	6.16	671	2526	1539645	0.42	0.937	d__Bacteria;p__Pseudomonadota;c__Gammaproteobacteria;o__Coxiellales;f__Coxiellaceae;g__;s__
GCA_024235015.1	p__Pseudomonadota	f__Ga0077536	91.03	0.42	13	626237	4659778	0.69	0.904	d__Bacteria;p__Pseudomonadota;c__Gammaproteobacteria;o__Ga0077536;f__Ga0077536;g__JACKNG01;s__JACKNG01 sp024235015
GCA_024234975.1	p__Pseudomonadota	f__Ga0077536	76.94	0.67	61	129972	3907840	0.6	0.904	d__Bacteria;p__Pseudomonadota;c__Gammaproteobacteria;o__Ga0077536;f__Ga0077536;g__JACKNH01;s__JACKNH01 sp024234975
GCA_024234935.1	p__Pseudomonadota	f__GCA-2729495	98.38	0.12	7	667123	2687603	0.62	0.935	d__Bacteria;p__Pseudomonadota;c__Gammaproteobacteria;o__GCA-2729495;f__GCA-2729495;g__SHZI01;s__SHZI01 sp024234935
GCA_020444765.1	p__Pseudomonadota	f__Granulosicoccaceae	73.59	5.41	776	8367	4059250	0.55	0.897	d__Bacteria;p__Pseudomonadota;c__Gammaproteobacteria;o__Granulosicoccales;f__Granulosicoccaceae;g__UBA7957;s__UBA7957 sp020444765
GCA_024234875.1	p__Pseudomonadota	f__HK1	79.58	1.76	38	287689	6318956	0.71	0.914	d__Bacteria;p__Pseudomonadota;c__Gammaproteobacteria;o__HK1;f__HK1;g__JACKNM01;s__JACKNM01 sp024234875
GCA_020444775.1	p__Pseudomonadota	f__HK1	77	7.17	1532	5997	7129295	0.65	0.88	d__Bacteria;p__Pseudomonadota;c__Gammaproteobacteria;o__HK1;f__HK1;g__JAGRHX01;s__JAGRHX01 sp020444775
bin.1370	p__Pseudomonadota	f__JAAEPA01	74.52	3.09	956	4137	3669578	0.47	0.847	d__Bacteria;p__Pseudomonadota;c__Gammaproteobacteria;o__JAAEPA01;f__JAAEPA01;g__JAAEPA01;s__
GCA_020444795.1	p__Pseudomonadota	f__JACKNK01	55.22	1.74	533	4244	2017164	0.61	0.897	d__Bacteria;p__Pseudomonadota;c__Gammaproteobacteria;o__JACKNK01;f__JACKNK01;g__JACKNK01;s__
GCA_024234895.1	p__Pseudomonadota	f__JACKNK01	86.25	0.2	15	280650	2689571	0.65	0.893	d__Bacteria;p__Pseudomonadota;c__Gammaproteobacteria;o__JACKNK01;f__JACKNK01;g__JACKNK01;s__JACKNK01 sp024234895
GCA_024234955.1	p__Pseudomonadota	f__JACKNK01	90.46	0.53	8	808062	3290790	0.61	0.905	d__Bacteria;p__Pseudomonadota;c__Gammaproteobacteria;o__JACKNK01;f__JACKNK01;g__JACKNK01;s__JACKNK01 sp024234955
GCA_020445565.1	p__Pseudomonadota	f__JAGRCI01	97.23	0.97	219	34832	4600041	0.6	0.902	d__Bacteria;p__Pseudomonadota;c__Gammaproteobacteria;o__JAGRCI01;f__JAGRCI01;g__JAGRGI01;s__JAGRGI01 sp020445565
GCA_020445605.1	p__Pseudomonadota	f__JAGRGH01	100	0.03	63	130735	3364788	0.65	0.904	d__Bacteria;p__Pseudomonadota;c__Gammaproteobacteria;o__JAGRGH01;f__JAGRGH01;g__JAGRGH01;s__JAGRGH01 sp020445605
GCA_020444705.1	p__Pseudomonadota	f__Alcanivoracaceae	70.59	6.74	628	6878	2448201	0.61	0.918	d__Bacteria;p__Pseudomonadota;c__Gammaproteobacteria;o__Pseudomonadales;f__Alcanivoracaceae;g__PGZG01;s__
bin.1816	p__Pseudomonadota	f__DSM-6294	99.32	0.75	341	17410	3303580	0.51	0.895	d__Bacteria;p__Pseudomonadota;c__Gammaproteobacteria;o__Pseudomonadales;f__DSM-6294;g__JACKOM01;s__JACKOM01 sp024234265
GCA_020444645.1	p__Pseudomonadota	f__Halieaceae	67.45	16.1	1471	3004	3888019	0.62	0.918	d__Bacteria;p__Pseudomonadota;c__Gammaproteobacteria;o__Pseudomonadales;f__Halieaceae;g__Halioglobus;s__
GCA_020443355.1	p__Pseudomonadota	f__Halieaceae	56.98	3.54	509	6130	2345694	0.62	0.894	d__Bacteria;p__Pseudomonadota;c__Gammaproteobacteria;o__Pseudomonadales;f__Halieaceae;g__Halioglobus;s__
GCA_020443325.1	p__Pseudomonadota	f__Halieaceae	90.01	1.12	365	20850	4706817	0.58	0.909	d__Bacteria;p__Pseudomonadota;c__Gammaproteobacteria;o__Pseudomonadales;f__Halieaceae;g__Halioglobus;s__Halioglobus sp020443325
GCA_020443345.1	p__Pseudomonadota	f__Halieaceae	96.37	0.75	70	77071	3679679	0.63	0.905	d__Bacteria;p__Pseudomonadota;c__Gammaproteobacteria;o__Pseudomonadales;f__Halieaceae;g__Halioglobus;s__Halioglobus sp020443345
GCA_020443425.1	p__Pseudomonadota	f__Halieaceae	94.18	3.97	222	103582	4334610	0.61	0.911	d__Bacteria;p__Pseudomonadota;c__Gammaproteobacteria;o__Pseudomonadales;f__Halieaceae;g__Halioglobus;s__Halioglobus sp020443425
bin.2508	p__Pseudomonadota	f__Halieaceae	100	0.14	163	37203	3426900	0.64	0.912	d__Bacteria;p__Pseudomonadota;c__Gammaproteobacteria;o__Pseudomonadales;f__Halieaceae;g__Halioglobus;s__Halioglobus sp024234675
bin.1530	p__Pseudomonadota	f__Halieaceae	100	0.66	175	41263	3471182	0.64	0.914	d__Bacteria;p__Pseudomonadota;c__Gammaproteobacteria;o__Pseudomonadales;f__Halieaceae;g__Halioglobus;s__Halioglobus sp024234735
GCA_024234815.1	p__Pseudomonadota	f__Halieaceae	99.99	1.86	13	723293	4711618	0.6	0.9	d__Bacteria;p__Pseudomonadota;c__Gammaproteobacteria;o__Pseudomonadales;f__Halieaceae;g__Halioglobus;s__Halioglobus sp024234815
bin.1772	p__Pseudomonadota	f__Halieaceae	99.95	1.69	73	164461	4530851	0.62	0.912	d__Bacteria;p__Pseudomonadota;c__Gammaproteobacteria;o__Pseudomonadales;f__Halieaceae;g__Halioglobus;s__Halioglobus sp024234855
GCA_020443255.1	p__Pseudomonadota	f__HTCC2089	68.3	2.67	845	5328	3744760	0.61	0.925	d__Bacteria;p__Pseudomonadota;c__Gammaproteobacteria;o__Pseudomonadales;f__HTCC2089;g__;s__
GCA_020443245.1	p__Pseudomonadota	f__HTCC2089	74.29	4.28	612	7996	3316019	0.6	0.937	d__Bacteria;p__Pseudomonadota;c__Gammaproteobacteria;o__Pseudomonadales;f__HTCC2089;g__HKST-UBA223;s__HKST-UBA223 sp020443245
GCA_024234635.1	p__Pseudomonadota	f__HTCC2089	88.91	1.77	42	175794	4546167	0.63	0.911	d__Bacteria;p__Pseudomonadota;c__Gammaproteobacteria;o__Pseudomonadales;f__HTCC2089;g__SYFY01;s__SYFY01 sp024234635
GCA_020443225.1	p__Pseudomonadota	f__HTCC2089	90.31	2.51	648	10043	4196174	0.54	0.916	d__Bacteria;p__Pseudomonadota;c__Gammaproteobacteria;o__Pseudomonadales;f__HTCC2089;g__UBA4582;s__UBA4582 sp020443225
GCA_024234615.1	p__Pseudomonadota	f__IMCC2047	99.44	0.87	3	2026570	3454105	0.47	0.899	d__Bacteria;p__Pseudomonadota;c__Gammaproteobacteria;o__Pseudomonadales;f__IMCC2047;g__JAJFKB01;s__JAJFKB01 sp024234615
bin.1171	p__Pseudomonadota	f__Ketobacteraceae	61.46	2.94	974	2744	2617385	0.58	0.91	d__Bacteria;p__Pseudomonadota;c__Gammaproteobacteria;o__Pseudomonadales;f__Ketobacteraceae;g__Ch67;s__
bin.871	p__Pseudomonadota	f__Moraxellaceae	74.54	2.42	695	3102	1858104	0.49	0.903	d__Bacteria;p__Pseudomonadota;c__Gammaproteobacteria;o__Pseudomonadales;f__Moraxellaceae;g__;s__
GCA_024234595.1	p__Pseudomonadota	f__Moraxellaceae	92.08	0.18	42	120328	2664373	0.42	0.901	d__Bacteria;p__Pseudomonadota;c__Gammaproteobacteria;o__Pseudomonadales;f__Moraxellaceae;g__Agitococcus;s__Agitococcus sp024234595
bin.873	p__Pseudomonadota	f__Moraxellaceae	60.97	0.88	663	3168	1939769	0.62	0.911	d__Bacteria;p__Pseudomonadota;c__Gammaproteobacteria;o__Pseudomonadales;f__Moraxellaceae;g__Fluviicoccus;s__
bin.2031	p__Pseudomonadota	f__Moraxellaceae	87.26	1.85	559	5258	2186355	0.63	0.898	d__Bacteria;p__Pseudomonadota;c__Gammaproteobacteria;o__Pseudomonadales;f__Moraxellaceae;g__JAGLBJ01;s__
GCA_024234575.1	p__Pseudomonadota	f__Oleiphilaceae	94.04	0.94	11	805825	4764837	0.47	0.887	d__Bacteria;p__Pseudomonadota;c__Gammaproteobacteria;o__Pseudomonadales;f__Oleiphilaceae;g__JACKOB01;s__JACKOB01 sp024234575
GCA_024234505.1	p__Pseudomonadota	f__Oleiphilaceae	84.37	0	8	724069	3958345	0.5	0.888	d__Bacteria;p__Pseudomonadota;c__Gammaproteobacteria;o__Pseudomonadales;f__Oleiphilaceae;g__JACKOD01;s__JACKOD01 sp024234505
bin.2393	p__Pseudomonadota	f__Oleiphilaceae	97.5	2.37	484	18151	5691802	0.5	0.895	d__Bacteria;p__Pseudomonadota;c__Gammaproteobacteria;o__Pseudomonadales;f__Oleiphilaceae;g__LZORAL124-50-18;s__
GCA_020443125.1	p__Pseudomonadota	f__Porticoccaceae	89.45	0.44	64	113298	2972341	0.49	0.904	d__Bacteria;p__Pseudomonadota;c__Gammaproteobacteria;o__Pseudomonadales;f__Porticoccaceae;g__JACKOF01;s__JACKOF01 sp024234435
GCA_024234395.1	p__Pseudomonadota	f__Pseudohongiellaceae	99.62	0.2	5	1917248	4765515	0.56	0.861	d__Bacteria;p__Pseudomonadota;c__Gammaproteobacteria;o__Pseudomonadales;f__Pseudohongiellaceae;g__NORP240;s__NORP240 sp024234395
GCA_024234325.1	p__Pseudomonadota	f__Pseudohongiellaceae	89.84	0.01	13	470520	2978238	0.6	0.912	d__Bacteria;p__Pseudomonadota;c__Gammaproteobacteria;o__Pseudomonadales;f__Pseudohongiellaceae;g__UBA5078;s__UBA5078 sp024234325
GCA_024234365.1	p__Pseudomonadota	f__Pseudohongiellaceae	100	0.02	8	633636	2779859	0.59	0.904	d__Bacteria;p__Pseudomonadota;c__Gammaproteobacteria;o__Pseudomonadales;f__Pseudohongiellaceae;g__UBA5078;s__UBA5078 sp024234365
GCA_020443035.1	p__Pseudomonadota	f__Pseudomonadaceae	76.43	0.78	1115	4775	4202674	0.59	0.877	d__Bacteria;p__Pseudomonadota;c__Gammaproteobacteria;o__Pseudomonadales;f__Pseudomonadaceae;g__Pseudomonas_E;s__Pseudomonas_E paraversuta
GCA_024234165.1	p__Pseudomonadota	f__UBA5518	100	0.33	5	797314	3701497	0.64	0.911	d__Bacteria;p__Pseudomonadota;c__Gammaproteobacteria;o__Pseudomonadales;f__UBA5518;g__UBA5518;s__UBA5518 sp024234165
GCA_024234215.1	p__Pseudomonadota	f__UBA5862	96.21	0.02	9	499025	2554818	0.64	0.911	d__Bacteria;p__Pseudomonadota;c__Gammaproteobacteria;o__Pseudomonadales;f__UBA5862;g__JACKOQ01;s__JACKOQ01 sp024234215
GCA_020443005.1	p__Pseudomonadota	f__UBA7239	96.92	4.12	516	6475	2636403	0.49	0.918	d__Bacteria;p__Pseudomonadota;c__Gammaproteobacteria;o__Pseudomonadales;f__UBA7239;g__JAGRJA01;s__JAGRJA01 sp020443005
bin.632	p__Pseudomonadota	f__UBA7239	82.04	3.27	587	4198	1991329	0.52	0.946	d__Bacteria;p__Pseudomonadota;c__Gammaproteobacteria;o__Pseudomonadales;f__UBA7239;g__UBA7239;s__
GCA_020442965.1	p__Pseudomonadota	f__Steroidobacteraceae	67.69	3.19	653	6000	2985960	0.62	0.934	d__Bacteria;p__Pseudomonadota;c__Gammaproteobacteria;o__Steroidobacterales;f__Steroidobacteraceae;g__CADEED01;s__CADEED01 sp020442965
GCA_024234075.1	p__Pseudomonadota	f__Steroidobacteraceae	84.22	2.39	20	712218	3099555	0.67	0.917	d__Bacteria;p__Pseudomonadota;c__Gammaproteobacteria;o__Steroidobacterales;f__Steroidobacteraceae;g__UBA964;s__UBA964 sp024234075
GCA_020442945.1	p__Pseudomonadota	f__Thiotrichaceae	58.92	2.56	1039	2620	2425892	0.59	0.9	d__Bacteria;p__Pseudomonadota;c__Gammaproteobacteria;o__Thiotrichales;f__Thiotrichaceae;g__Thiolinea;s__
GCA_020442915.1	p__Pseudomonadota	f__Thiotrichaceae	96.69	1.87	196	37749	4080831	0.59	0.909	d__Bacteria;p__Pseudomonadota;c__Gammaproteobacteria;o__Thiotrichales;f__Thiotrichaceae;g__Thiolinea;s__Thiolinea sp020442915
bin.1922	p__Pseudomonadota	f__Ahniellaceae	89.51	1.98	301	24807	3498971	0.65	0.917	d__Bacteria;p__Pseudomonadota;c__Gammaproteobacteria;o__Xanthomonadales;f__Ahniellaceae;g__JADKHK01;s__JADKHK01 sp022705045
GCA_020442635.1	p__Pseudomonadota	f__Marinicellaceae	95.69	2.92	262	35561	3543010	0.41	0.914	d__Bacteria;p__Pseudomonadota;c__Gammaproteobacteria;o__Xanthomonadales;f__Marinicellaceae;g__Marinicella;s__Marinicella sp020442635
bin.284	p__Pseudomonadota	f__Marinicellaceae	96.53	0.68	241	21560	2883376	0.38	0.915	d__Bacteria;p__Pseudomonadota;c__Gammaproteobacteria;o__Xanthomonadales;f__Marinicellaceae;g__NORP309;s__NORP309 sp020442665
GCA_020442725.1	p__Pseudomonadota	f__Marinicellaceae	72.34	1.88	413	8579	2376219	0.38	0.914	d__Bacteria;p__Pseudomonadota;c__Gammaproteobacteria;o__Xanthomonadales;f__Marinicellaceae;g__NORP309;s__NORP309 sp020442725
bin.2006	p__Pseudomonadota	f__Rhodanobacteraceae	89.46	0.33	121	50991	3420120	0.62	0.898	d__Bacteria;p__Pseudomonadota;c__Gammaproteobacteria;o__Xanthomonadales;f__Rhodanobacteraceae;g__Dokdonella;s__Dokdonella sp004295005
GCA_020442585.1	p__Pseudomonadota	f__Rhodanobacteraceae	85.13	3.92	595	12291	3731949	0.66	0.891	d__Bacteria;p__Pseudomonadota;c__Gammaproteobacteria;o__Xanthomonadales;f__Rhodanobacteraceae;g__Dokdonella;s__Dokdonella sp019634795
GCA_020442805.1	p__Pseudomonadota	f__SZUA-5	80.21	5.41	835	8461	4286696	0.66	0.916	d__Bacteria;p__Pseudomonadota;c__Gammaproteobacteria;o__Xanthomonadales;f__SZUA-5;g__;s__
bin.693	p__Pseudomonadota	f__SZUA-5	91.38	3.62	610	10845	4622239	0.69	0.891	d__Bacteria;p__Pseudomonadota;c__Gammaproteobacteria;o__Xanthomonadales;f__SZUA-5;g__JADKFD01;s__
bin.891	p__Pseudomonadota	f__SZUA-5	93.44	0.65	337	22876	5259164	0.64	0.866	d__Bacteria;p__Pseudomonadota;c__Gammaproteobacteria;o__Xanthomonadales;f__SZUA-5;g__JADKFD01;s__JADKFD01 sp024234055
GCA_020442775.1	p__Pseudomonadota	f__SZUA-5	83.81	1.06	856	9455	5160643	0.64	0.875	d__Bacteria;p__Pseudomonadota;c__Gammaproteobacteria;o__Xanthomonadales;f__SZUA-5;g__SZUA-5;s__SZUA-5 sp020442775
GCA_020442525.1	p__Pseudomonadota	f__Xanthomonadaceae	58.58	1.01	587	4553	2220431	0.63	0.911	d__Bacteria;p__Pseudomonadota;c__Gammaproteobacteria;o__Xanthomonadales;f__Xanthomonadaceae;g__Chiayiivirga;s__
GCA_020442545.1	p__Pseudomonadota	f__Xanthomonadaceae	76.08	0.88	393	9467	2630173	0.65	0.894	d__Bacteria;p__Pseudomonadota;c__Gammaproteobacteria;o__Xanthomonadales;f__Xanthomonadaceae;g__JACKOX01;s__JACKOX01 sp020442545
bin.1365	p__Pseudomonadota	f__Xanthomonadaceae	88.82	0.06	121	41612	3440446	0.65	0.913	d__Bacteria;p__Pseudomonadota;c__Gammaproteobacteria;o__Xanthomonadales;f__Xanthomonadaceae;g__JACKOX01;s__JACKOX01 sp024233975
GCA_020442465.1	p__Pseudomonadota	f__Xanthomonadaceae	89.19	1.23	187	82620	4234315	0.67	0.895	d__Bacteria;p__Pseudomonadota;c__Gammaproteobacteria;o__Xanthomonadales;f__Xanthomonadaceae;g__Pseudomarimonas;s__Pseudomarimonas sp020442465
bin.844	p__Pseudomonadota	f__Xanthomonadaceae	71.13	1.66	548	3737	1818697	0.61	0.932	d__Bacteria;p__Pseudomonadota;c__Gammaproteobacteria;o__Xanthomonadales;f__Xanthomonadaceae;g__Thermomonas;s__Thermomonas beijingensis
bin.665	p__Pseudomonadota	f__Xanthomonadaceae	85.65	0.99	235	18926	2405688	0.71	0.913	d__Bacteria;p__Pseudomonadota;c__Gammaproteobacteria;o__Xanthomonadales;f__Xanthomonadaceae;g__Thermomonas;s__Thermomonas sp017302075
bin.2489	p__Spirochaetota	f__Leptonemataceae	96.95	4.68	100	98837	4524332	0.59	0.92	d__Bacteria;p__Spirochaetota;c__Leptospirae;o__Leptospirales;f__Leptonemataceae;g__JACKOY01;s__JACKOY01 sp024233935
GCA_020441025.1	p__Spirochaetota	f__Leptonemataceae	67.87	0.99	743	7493	3999844	0.52	0.894	d__Bacteria;p__Spirochaetota;c__Leptospirae;o__Leptospirales;f__Leptonemataceae;g__JAGRMX01;s__JAGRMX01 sp020441025
GCA_020441005.1	p__Spirochaetota	f__Leptonemataceae	89.87	2.49	304	28059	4357386	0.52	0.902	d__Bacteria;p__Spirochaetota;c__Leptospirae;o__Leptospirales;f__Leptonemataceae;g__JAGRNA01;s__JAGRNA01 sp020441005
GCA_020440925.1	p__Spirochaetota	f__Leptonemataceae	69.87	9.54	570	8378	3392026	0.54	0.903	d__Bacteria;p__Spirochaetota;c__Leptospirae;o__Leptospirales;f__Leptonemataceae;g__UBA3465;s__
GCA_020440915.1	p__Spirochaetota	f__Leptonemataceae	78.31	1.31	450	12486	3696092	0.53	0.906	d__Bacteria;p__Spirochaetota;c__Leptospirae;o__Leptospirales;f__Leptonemataceae;g__UBA3465;s__UBA3465 sp020440915
GCA_020440935.1	p__Spirochaetota	f__Leptonemataceae	77.31	1.44	930	5457	3660555	0.52	0.923	d__Bacteria;p__Spirochaetota;c__Leptospirae;o__Leptospirales;f__Leptonemataceae;g__UBA3465;s__UBA3465 sp020440935
GCA_020440885.1	p__Spirochaetota	f__Leptospiraceae	75.68	2.96	1309	3664	4267533	0.31	0.919	d__Bacteria;p__Spirochaetota;c__Leptospirae;o__Leptospirales;f__Leptospiraceae;g__;s__
GCA_020440835.1	p__Spirochaetota	f__Leptospiraceae	98.05	4.58	362	47170	6481683	0.34	0.912	d__Bacteria;p__Spirochaetota;c__Leptospirae;o__Leptospirales;f__Leptospiraceae;g__JACKPA01;s__JACKPA01 sp024233865
GCA_020440865.1	p__Spirochaetota	f__Leptospiraceae	100	2.19	182	165528	5373729	0.38	0.892	d__Bacteria;p__Spirochaetota;c__Leptospirae;o__Leptospirales;f__Leptospiraceae;g__JACKPB01;s__JACKPB01 sp024233875
GCA_024233835.1	p__Spirochaetota	f__Leptospiraceae	97.42	0.54	11	1199772	6005344	0.37	0.918	d__Bacteria;p__Spirochaetota;c__Leptospirae;o__Leptospirales;f__Leptospiraceae;g__JACKPC01;s__JACKPC01 sp024233835
GCA_020440825.1	p__Spirochaetota	f__Turneriellaceae	88.13	1.57	173	42818	3778802	0.43	0.921	d__Bacteria;p__Spirochaetota;c__Leptospirae;o__Turneriellales;f__Turneriellaceae;g__JAGRNJ01;s__JAGRNJ01 sp020440825
bin.1709	p__Spirochaetota	f__Turneriellaceae	70.21	2.14	1195	2531	2733953	0.55	0.941	d__Bacteria;p__Spirochaetota;c__Leptospirae;o__Turneriellales;f__Turneriellaceae;g__Turneriella;s__
GCA_024233785.1	p__Spirochaetota	f__CADAEX01	81.84	1.69	33	95355	1995505	0.42	0.927	d__Bacteria;p__Spirochaetota;c__Spirochaetia;o__CADAEX01;f__CADAEX01;g__JACKPD01;s__JACKPD01 sp024233785
GCA_024233765.1	p__Spirochaetota	f__UBA12059	85.16	0.21	25	147682	2614072	0.67	0.919	d__Bacteria;p__Spirochaetota;c__Spirochaetia;o__Treponematales;f__UBA12059;g__SZUA-370;s__SZUA-370 sp003247225
bin.1204	p__Thermotogota	f__Kosmotogaceae	99.65	1.72	346	17671	2636728	0.45	0.881	d__Bacteria;p__Thermotogota;c__Thermotogae;o__Petrotogales;f__Kosmotogaceae;g__Mesotoga;s__Mesotoga prima
GCA_024233675.1	p__Thermotogota	f__Petrotogaceae	62.89	0.12	10	312175	1700448	0.31	0.917	d__Bacteria;p__Thermotogota;c__Thermotogae;o__Petrotogales;f__Petrotogaceae;g__JACKPH01;s__JACKPH01 sp024233675
bin.576	p__UBA10199	f__DSSB01	79.48	4.03	571	4204	2034626	0.46	0.875	d__Bacteria;p__UBA10199;c__UBA10199;o__DSSB01;f__DSSB01;g__;s__
bin.1390	p__UBA10199	f__DSSB01	62.51	3.4	634	2682	1549723	0.44	0.884	d__Bacteria;p__UBA10199;c__UBA10199;o__DSSB01;f__DSSB01;g__;s__
bin.612	p__UBA10199	f__DSSB01	59.56	4.43	1007	2014	1931762	0.56	0.914	d__Bacteria;p__UBA10199;c__UBA10199;o__DSSB01;f__DSSB01;g__DSSB01;s__
GCA_024233625.1	p__UBA10199	f__DSSB01	60.77	0.09	20	156243	1423791	0.39	0.896	d__Bacteria;p__UBA10199;c__UBA10199;o__DSSB01;f__DSSB01;g__JACKPJ01;s__JACKPJ01 sp024233625
GCA_020440745.1	p__UBA10199	f__DSSB01	73.96	0.24	398	6010	1820102	0.41	0.903	d__Bacteria;p__UBA10199;c__UBA10199;o__DSSB01;f__DSSB01;g__JAGRNM01;s__JAGRNM01 sp020440745
GCA_024233595.1	p__UBA10199	f__JADGCS01	78.24	0.21	15	170257	1786248	0.44	0.883	d__Bacteria;p__UBA10199;c__UBA10199;o__UBA10199;f__JADGCS01;g__JACKPK01;s__JACKPK01 sp024233595
GCA_020440205.1	p__Verrucomicrobiota	f__CAIVKH01	92.66	0.66	388	15352	3204836	0.59	0.929	d__Bacteria;p__Verrucomicrobiota;c__Kiritimatiellia;o__LD1-PB3_A;f__CAIVKH01;g__JACKPT01;s__JACKPT01 sp024233345
GCA_024233285.1	p__Verrucomicrobiota	f__Opitutaceae	83.81	0.64	17	326037	3167253	0.61	0.929	d__Bacteria;p__Verrucomicrobiota;c__Verrucomicrobiae;o__Opitutales;f__Opitutaceae;g__Cephaloticoccus;s__Cephaloticoccus sp024233285
bin.886	p__Verrucomicrobiota	f__Opitutaceae	98.5	0.39	363	12727	3204711	0.67	0.901	d__Bacteria;p__Verrucomicrobiota;c__Verrucomicrobiae;o__Opitutales;f__Opitutaceae;g__Lacunisphaera;s__Lacunisphaera sp016795565
bin.1684	p__Verrucomicrobiota	f__Opitutaceae	85.75	1.58	625	6803	3616990	0.6	0.912	d__Bacteria;p__Verrucomicrobiota;c__Verrucomicrobiae;o__Opitutales;f__Opitutaceae;g__UBA6669;s__
GCA_020440185.1	p__Verrucomicrobiota	f__UBA2995	71.63	2.19	1784	3325	5050501	0.53	0.928	d__Bacteria;p__Verrucomicrobiota;c__Verrucomicrobiae;o__Opitutales;f__UBA2995;g__UBA2995;s__
GCA_024233215.1	p__Verrucomicrobiota	f__J093	91.65	1.07	89	265859	7341444	0.65	0.895	d__Bacteria;p__Verrucomicrobiota;c__Verrucomicrobiae;o__Pedosphaerales;f__J093;g__J093;s__J093 sp024233215
bin.2239	p__Verrucomicrobiota	f__J093	94.2	4.47	445	26598	7022807	0.66	0.888	d__Bacteria;p__Verrucomicrobiota;c__Verrucomicrobiae;o__Pedosphaerales;f__J093;g__JACKPV01;s__JACKPV01 sp024233305
bin.687	p__Verrucomicrobiota	f__UBA11358	69.57	2.28	1018	3229	2882356	0.59	0.915	d__Bacteria;p__Verrucomicrobiota;c__Verrucomicrobiae;o__Pedosphaerales;f__UBA11358;g__JAMLJH01;s__
GCA_024233135.1	p__Verrucomicrobiota	f__Akkermansiaceae	85.01	0.36	65	160689	4387314	0.64	0.921	d__Bacteria;p__Verrucomicrobiota;c__Verrucomicrobiae;o__Verrucomicrobiales;f__Akkermansiaceae;g__Luteolibacter;s__Luteolibacter sp024233135
GCA_024233115.1	p__Verrucomicrobiota	f__Akkermansiaceae	95.39	0.53	12	728120	4777549	0.55	0.895	d__Bacteria;p__Verrucomicrobiota;c__Verrucomicrobiae;o__Verrucomicrobiales;f__Akkermansiaceae;g__Oceaniferula;s__Oceaniferula sp024233115
GCA_020439925.1	p__Verrucomicrobiota	f__DEV007	93.33	0.48	607	14891	5973916	0.61	0.92	d__Bacteria;p__Verrucomicrobiota;c__Verrucomicrobiae;o__Verrucomicrobiales;f__DEV007;g__Arctic95D-9;s__Arctic95D-9 sp020439925
GCA_024233005.1	p__Verrucomicrobiota	f__DEV007	93.77	0.7	30	285261	5390526	0.6	0.914	d__Bacteria;p__Verrucomicrobiota;c__Verrucomicrobiae;o__Verrucomicrobiales;f__DEV007;g__JACKQE01;s__JACKQE01 sp024233005
GCA_020439985.1	p__Verrucomicrobiota	f__DEV007	62.14	2.85	1595	3465	4492137	0.61	0.912	d__Bacteria;p__Verrucomicrobiota;c__Verrucomicrobiae;o__Verrucomicrobiales;f__DEV007;g__JAEUHH01;s__
GCA_020439945.1	p__Verrucomicrobiota	f__DEV007	90.38	5.01	474	28038	5895114	0.6	0.91	d__Bacteria;p__Verrucomicrobiota;c__Verrucomicrobiae;o__Verrucomicrobiales;f__DEV007;g__JAEUHH01;s__JAEUHH01 sp020439945
GCA_020440025.1	p__Verrucomicrobiota	f__DEV007	86.99	2.06	500	20320	6377715	0.58	0.896	d__Bacteria;p__Verrucomicrobiota;c__Verrucomicrobiae;o__Verrucomicrobiales;f__DEV007;g__JAEUHH01;s__JAEUHH01 sp020440025
GCA_024233085.1	p__Verrucomicrobiota	f__DEV007	84.45	0.37	43	202288	4941046	0.65	0.901	d__Bacteria;p__Verrucomicrobiota;c__Verrucomicrobiae;o__Verrucomicrobiales;f__DEV007;g__JAEUHH01;s__JAEUHH01 sp024233085
GCA_020439995.1	p__Verrucomicrobiota	f__DEV007	91.69	1.25	490	29021	8831687	0.56	0.914	d__Bacteria;p__Verrucomicrobiota;c__Verrucomicrobiae;o__Verrucomicrobiales;f__DEV007;g__JAGROY01;s__JAGROY01 sp020439995
GCA_024232965.1	p__Verrucomicrobiota	f__Verrucomicrobiaceae	93.35	0.87	20	925126	6538132	0.58	0.928	d__Bacteria;p__Verrucomicrobiota;c__Verrucomicrobiae;o__Verrucomicrobiales;f__Verrucomicrobiaceae;g__JACKQF01;s__JACKQF01 sp024232965
GCA_020439875.1	p__Verrucomicrobiota	f__Verrucomicrobiaceae	87.53	2.8	700	10720	5293837	0.61	0.909	d__Bacteria;p__Verrucomicrobiota;c__Verrucomicrobiae;o__Verrucomicrobiales;f__Verrucomicrobiaceae;g__JAGRPD01;s__JAGRPD01 sp020439875
GCA_020439865.1	p__Verrucomicrobiota	f__Verrucomicrobiaceae	94.58	2.93	242	52100	6173586	0.6	0.942	d__Bacteria;p__Verrucomicrobiota;c__Verrucomicrobiae;o__Verrucomicrobiales;f__Verrucomicrobiaceae;g__Prosthecobacter;s__Prosthecobacter sp020439865
